# Supplementary material for: Phylogenomics and sequence-structure-function relationships in the GmrSD family of Type IV restriction enzymes
Source: BMC Bioinformatics. 2015 Oct 23;16:336. doi: 10.1186/s12859-015-0773-z (PMC4619093; doi:10.1186/s12859-015-0773-z)
Supplement: Additional file 1: — The alignment of GmrSD family members. (FASTA 6123 kb) [file 12859_2015_773_MOESM1_ESM.fasta]

>GmrSD|gi|225077035|ref|ZP_03720234.1|hypothetical protein NEIFLAOT_02087 [Neisseria flavescens]
------------------------------------------------------------
------------------------------------------------------------
------------------------------------------------------------
------------------------------------------------------------
------------------------------------------------------------
------------------------------------------------------------
------------------------------------------------------------
------------------------------------------------------------
------------------------------------------------------------
------------------------------------------------------------
------------------------------------------------------------
---------------------------------------------------------MCF
FRYPENHKSINETLIMANLNVSSKKIINLLGNQDMQ----------------------EK
YFIIPEYQRPYRWDT------------EKCAVLWSDIVDFRQSS----------------
--------------------TGKNEEYFLGTIVVCPNEK---------------------
---------------GNLEVIDGQQRLTSLLLLLRAFYRVLEQTES--------------
-----------TPDTAAKITTLKSKIAPC--------------IWDVDVL----------
-----------------TAEITDRTAIRLHTQVATE--------------------TD-N
EIL---------------------------HEILANGEIS--------------------
-------------------------------EECRSNYAVNYLYFLKQCQEY--------
---------------------------------ARTNPMDWYHLCLTILNDCILLPIES-
------DSLNSALTIFSTLNDRGLPLSDADIFKARLYKM---------------------
--------AQQKDKFVEQWKELVALAEG--------------------------------
-----------ASISVDDLFRYYTHVLRAKEKITDK------------------------
------------------------------------EIGLRRFYTDNRNKQL--------
------------------------------------------------------------
--------------------ENENLFNHLIELA-GF-WQ-DIN-N----SKTNQ------
------------------------------------------------------------
------------------------------------------------------------
------------------------------------------------------------
------------------------------------------------------------
------------------------------------------------------------
------------------------------------------------------------
------------------------------------------------------------
------------------------------------------------------------
------------------------------------------------------------
------------------------------------------------------------
------------------------------------------------------------
------------------------------------------------------------
------------------------------------------------------------
------------------------------------------------------------
------------------------------------------------------------
------------------------------------------------------------
------------------------------------------------------------
------------------------------------------------------------
------------------------------------------------------------
------------------------------------------------------------
------------------------------------------------------------
------------------------------------------------------------
------------------------------------------------------------
------------------------------------------------------------
------------------------------------------------------------
------------------------------------------------------------
------------------------------------------------------------
------------------------------------------------------------
------------------------------------------------------------
------------------------------------------------------------
------------------------------------------------------------
------------------------------------------------------------
------DVETSNFVN-------DEAAK--------------WLQCL-----NVYPN----
----EFWKYAASV-FFIANKGAQSFK----------------------------------
-------------------DDFAALLKQLTAFLYAK----FLV-----APTVTA------
IKD--------------------DIYKLCVA---IYHGE---------------------
--------------------KNALSYVMPAP-----------------------------
---------------------------------------------------IHY------
--------------------------------EQ-NTGRI--------------------
---------------------------------------------TKGLLMINAYLF---
---------------------DEKQKL---------------------------------
-----------------LPTKTEIEHIFPKK--WQ----------ETN---Y-NG--W--
------------------------------------------------------------
-SIIDAEQY--------------------LEQLGNKIVFEKRL-NI--------Q-AGNG
YFGK-----------KKEQ--------------------------YQK------------
--------------SDIVE-----------------------------------------
--VRELA-----------------------------------------------------
GENANDWLPS-DIQKRQQQIVDRL--KQFFDNCFEAASIPKK-N----------------
------------------------------------------------------------
------------------------------------------------------------
------------------------------------------------------------
------------------------------------------------------------
------------------------------------------------------------
------------------------------------------------------------
------------------------------------------------------------
------------------------------------------------------------
------------------------------------------------------------
------------------------------------------------------------
------------------------------------------------------------
------------------------------------------------------------
------------------------------------------------------------
------------------------------------------------------------
------------------------------------------------------------
-----------------------------------------------------
>GmrSD|gi|354614022|ref|ZP_09031913.1|protein of unknown function DUF262 [Saccharomonospora paurometabolica YIM]
------------------------------------------------------------
------------------------------------------------------------
------------------------------------------------------------
------------------------------------------------------------
------------------------------------------------------------
------------------------------------------------------------
------------------------------------------------------------
------------------------------------------------------------
------------------------------------------------------------
------------------------------------------------------------
------------------------------------------------------------
------------------------------------------------------------
----------------MSITPHYRTIKELLQ---------------------------SR
SFAIDEYQREYKWER------------ANLEELVTDLQNKFATHY---------------
------------TPGDNPQDASRYGDYFLGSIIVTQRD----------------------
---------------TKSYLVDGQQRVTSLTLLLIYLYRQA-------------------
---------------RERGLGVASTVEPL--------------IFSDNYGEQKF------
---------------------------NL--------------------------DIAEC
LPVL--------------------------KALFNGKDYHPDGK----------------
-------------------------------DESIQTIKARYDDLVSLD-----------
--------------------------------LAGELGDGLEPFIYWLIGNVGLIEIAT-
------ETDSHAYAIFETMNDRGKPLSPVDMLKAYLLGAVSD------------------
--------SDQRAHANRVWKKTVLDLIS--------------------------------
----------WESAPDTERDAAFVKAWLRARYADSTRERRAGAVDRDW------------
-------------------------------------ELIGSTFHRWVR-----------
------------------------------------------------------------
----------DNAVRVGVGDAAKNRALMTDEMP-FF--K-RAY-LKV--LAASQ------
------------------------------------------------------------
------------------------------------------------------------
------------------------------------------------------------
------------------------------------------------------------
------------------------------------------------------------
------------------------------------------------------------
------------------------------------------------------------
------------------------------------------------------------
------------------------------------------------------------
------------------------------------------------------------
------------------------------------------------------------
------------------------------------------------------------
------------------------------------------------------------
------------------------------------------------------------
------------------------------------------------------------
------------------------------------------------------------
------------------------------------------------------------
------------------------------------------------------------
------------------------------------------------------------
------------------------------------------------------------
------------------------------------------------------------
------------------------------------------------------------
------------------------------------------------------------
------------------------------------------------------------
------------------------------------------------------------
------------------------------------------------------------
------------------------------------------------------------
------------------------------------------------------------
------------------------------------------------------------
------------------------------------------------------------
------------------------------------------------------------
------------------------------------------------------------
----------H-YT--------PGLEP---------------VFYN---AHNDF------
----TWQSTVLLAPLNVGDDDETV------------------------------------
-----------------RRK-LAATATYLDIWVMRR----AVN---YIRVGYSS------
VSY--------------------AMWALCRE---I-------------------------
-----------------RGLALPDLIDTLRAKLA--------------------------
------------------------------------QDETDVSFEGSSSRGRYGIPY---
----------------------L---------GLNQFSKRY-------------------
---------------------------------------------IYHLLARLTAYTA--
---------------------QESGQPDPFGELVDRS-----------------------
-----------------LKNPWDVEHIWADDHDRH---------AD--------------
----------------------------------------------------------EC
PTREEFDRY--------------------RDHVAGLVLLPADV-NR--------S-YQDK
PFEE-----------KAPH--------------------------Y--------------
------------AKQNL-Y-----------------------------------------
--AASLTAAAYEHQPQFTAFVAREGLPFRSYDH---------------------------
------FGKA-EHAERTELVRALV--HRVWDPERLEQYRP--------------------
------------------------------------------------------------
------------------------------------------------------------
------------------------------------------------------------
------------------------------------------------------------
------------------------------------------------------------
------------------------------------------------------------
------------------------------------------------------------
------------------------------------------------------------
------------------------------------------------------------
------------------------------------------------------------
------------------------------------------------------------
------------------------------------------------------------
------------------------------------------------------------
------------------------------------------------------------
------------------------------------------------------------
-----------------------------------------------------
>GmrSD|gi|393035366|gb|EJB36411.1|hypothetical protein HPNQ4044_0778 [Helicobacter pylori]
------------------------------------------------------------
------------------------------------------------------------
------------------------------------------------------------
------------------------------------------------------------
------------------------------------------------------------
------------------------------------------------------------
------------------------------------------------------------
------------------------------------------------------------
------------------------------------------------------------
------------------------------------------------------------
------------------------------------------------------------
------------------------------------------------------------
------------------MKAREATLLEFFEQNQ------------------------TN
QFVIPIYQRLYSWKK------------EQCEQLWDDIIKIG-------------------
-------------------GNDKMNGHFIGSILYVR------------------------
---------VDDTHSSPLLIIDGQQRLTTITLLFIALRDHLNDEDE--------------
----------------FLKKFSHQKIQNR--------------YLI-NSDEK--------
----------------------GDKKFKLILSE------------------------SDK
DTL---------------------------LSLIDENRRKPSE-----------------
---------------------------------PSVKIMENFELFEKWISEN--------
-------------------------------------TDKLETIFKGL-EKLMIVWIAL-
-----DKGKDDPQLIFESMNSKGIELTQTDLIRNYIVMETEV------------------
--------KKQEDFYNQYWRAMEENF----------------------------------
-------KQSEKQSKREDLFNKFVRHYLTIKTREIPN-----------------------
------------------------------------INKVYEAFKRYQQERG--------
------------------------------------------------------------
----------------------IETETLLQDLQ-KY--C-GYF-CQI--A--F-------
------------------------------------------------------------
------------------------------------------------------------
------------------------------------------------------------
------------------------------------------------------------
------------------------------------------------------------
------------------------------------------------------------
------------------------------------------------------------
------------------------------------------------------------
------------------------------------------------------------
------------------------------------------------------------
------------------------------------------------------------
------------------------------------------------------------
------------------------------------------------------------
------------------------------------------------------------
------------------------------------------------------------
------------------------------------------------------------
------------------------------------------------------------
------------------------------------------------------------
------------------------------------------------------------
------------------------------------------------------------
------------------------------------------------------------
------------------------------------------------------------
------------------------------------------------------------
------------------------------------------------------------
------------------------------------------------------------
------------------------------------------------------------
------------------------------------------------------------
------------------------------------------------------------
------------------------------------------------------------
------------------------------------------------------------
------------------------------------------------------------
------------------------------------------------------------
-------KKEADK----------DLNK--------------ALGFL-----VDLEM----
----DVIYPLLLE-LYSDYSDGVL------------------------------------
-----------------SKADFIPIISLIESYICRR----AVC-----GLGTNS------
LNK--------------------VFPSFTKH---IQKDEH--------------------
---------------------FKSLKAHFGYL----------------------------
-------------------------------------------------TEKQRFP----
---NNDEF-----------KEHF------ITIDFYHFKK---------------------
---------------------------------------------IKYFLERLEKFDT--
---------------------KEPVDT---------------------------------
-------------------QKCNIEHIIPQT-L-T----------PEW---K-RDLGE--
------------------------------------------------------------
NFEAIHEKY--------------------LHTIGNLTL--TGY-NQ--------E-YSNK
SFQE-----------KRDM-----------------------EKGF--------------
------------KQSSLKL-----------------------------------------
--NQSLKNLES-------------------------------------------------
------FGEK-EIEKRANDLADLA--LKIWTYPK-L-D----------------------
------------------------------------------------------------
------------------------------------------------------------
----------------------AETLE----KY---KP------K-KD------------
--KKEKK---------------VYDL-SS----------------------YNFGSH---
-----------SRELFDILR---------------KEIKAFDER--ITEKF-------NQ
EYISYMYV----------------------------------------------------
------------------------------------------------------------
------------------------------------------------------------
------------------------------------------------------------
------------------------------------------------------------
------------------------------------------------------------
------------------------------------------------------------
------------------------------------------------------------
------------------------------------------------------------
------------------------------------------------------------
-----------------------------------------------------
>GmrSD|gi|322379472|ref|ZP_08053838.1|hypothetical protein HSUHS1_1099 [Helicobacter suis]
------------------------------------------------------------
------------------------------------------------------------
------------------------------------------------------------
------------------------------------------------------------
------------------------------------------------------------
------------------------------------------------------------
------------------------------------------------------------
------------------------------------------------------------
------------------------------------------------------------
------------------------------------------------------------
------------------------------------------------------------
------------------------------------------------------------
---------MEERNKGFGLTCEIVSIANLC----------------------------KM
SLEIPKYQRPYEWEL------------DDCEKLLEDIQQAFEI-----------------
---------------------NNAGGHYLGGVVVYPKNEN--------------------
--------------ADVFEVVDGQQRIITFNLLFRALYAYFQEQ----------------
---------------KDADNDYAKDFGKC-------------LWHYENN-----------
-----------------KGLKYEQRHLKNVASMEKK--------------------DA-R
EAL---------------------------EKILSKE-----------------------
-----------------------AKLSYSKEMKNKLLCVKNYEYFKDRIKEL--------
-------------------------------YEEWNKKGKWESFCKFLLNSLCVSKTEC-
------NSKYTAMTIFRTHNTRGKQLDDAHILKSHLHEFY--------------------
----GNKSPEALEDFEKDWEEISEGFHA--------------------------------
------------DFNLNFLFTQCMHVFMAEQKDIQ-------------------------
------------------------------------IVCLLSFFEEGKGKEYF-------
------------------------------------------------------------
-------------------DKKEEFMSFIKILA-RF-WS-TPE-D---------------
------------------------------------------------------------
------------------------------------------------------------
------------------------------------------------------------
------------------------------------------------------------
------------------------------------------------------------
------------------------------------------------------------
------------------------------------------------------------
------------------------------------------------------------
------------------------------------------------------------
------------------------------------------------------------
------------------------------------------------------------
------------------------------------------------------------
------------------------------------------------------------
------------------------------------------------------------
------------------------------------------------------------
------------------------------------------------------------
------------------------------------------------------------
------------------------------------------------------------
------------------------------------------------------------
------------------------------------------------------------
------------------------------------------------------------
------------------------------------------------------------
------------------------------------------------------------
------------------------------------------------------------
------------------------------------------------------------
------------------------------------------------------------
------------------------------------------------------------
------------------------------------------------------------
------------------------------------------------------------
------------------------------------------------------------
------------------------------------------------------------
------------------------------------------------------------
------------YLN-------ERALC--------------YWRVL-----NEFPN----
----KQWEHFVSC-LLWKNRDAFK------------------------------------
-------HAFGDFPEEEDSS-DRIFKLLESGLYRLLR---III-LHIKKPTE--------
LKT--------------------FLLKFNQT---VFHTI---------------------
---------------------PLV--SVPKFP----------------------------
---------------------------------------------------SLE------
------DF--------------------------CERLATQK------------------
---------------------------------------------PRPFLLLYAYIH---
--------------------NDFQAIPEKYTYMDKKRK----------------------
-----------------KESPLEVEHIRAKCKPW--------------------------
------------------------------------------------------------
-----GGQY--------------------VEHIGNKILLPKCL-NA--------K-ARNG
NFSQ-----------KQDI--------------------------YKE------------
------------APSYLTE-----------------------------------------
--VLELG---------------------------------------------------KA
ERYGAEWKEE-YIQERSSRIYKGI--RKFLYYDMYK------------------------
------------------------------------------------------------
------------------------------------------------------------
------------------------------------------------------------
------------------------------------------------------------
------------------------------------------------------------
------------------------------------------------------------
------------------------------------------------------------
------------------------------------------------------------
------------------------------------------------------------
------------------------------------------------------------
------------------------------------------------------------
------------------------------------------------------------
------------------------------------------------------------
------------------------------------------------------------
------------------------------------------------------------
-----------------------------------------------------
>GmrSD|gi|393092776|gb|EJB93397.1|hypothetical protein HPHPH23_1667 [Helicobacter pylori Hp]
------------------------------------------------------------
------------------------------------------------------------
------------------------------------------------------------
------------------------------------------------------------
------------------------------------------------------------
------------------------------------------------------------
------------------------------------------------------------
------------------------------------------------------------
------------------------------------------------------------
------------------------------------------------------------
------------------------------------------------------------
------------------------------------------------------------
---------------MAKVEVELKKLYQILVDAE-------------------------Y
FYQIPDYQRPYVWDK------------DHLGALIDDLVGSYTN-----------------
---------------------NREDEYFCGSIVIAENP----------------------
-------------KDKRWDVVDGQQRLTSFIILACTILKLYKHRLG--------------
-------------------QKSKDFIEGS-------------IYDKYDK-----------
------------------------EKERLKFLTAQ---------------------NY-N
SIF---------------------------ENTVLNNLEFEDNIKKSEWNK---------
-------------------------------KFDENTYLRNAYYFRELLNES--------
--------------------------------MENGSISNMDDFVEWFYEHIVLTRIIC-
------FEQDSAMQIFQVLNDRGQPLSPIDILKSSLMQEI--------------------
-----KQDSEKRKDFITTWDKLVEACKSIE------------------------------
----------GIDIDLEDFFNMYLEYADPSSSKKRA------------------------
------------------------------------DKGLKKVFKD--------------
------------------------------------------------------------
--------------------SKKDACELIYDVS-AF-MK-SYT-D---------------
------------------------------------------------------------
------------------------------------------------------------
------------------------------------------------------------
------------------------------------------------------------
------------------------------------------------------------
------------------------------------------------------------
------------------------------------------------------------
------------------------------------------------------------
------------------------------------------------------------
------------------------------------------------------------
------------------------------------------------------------
------------------------------------------------------------
------------------------------------------------------------
------------------------------------------------------------
------------------------------------------------------------
------------------------------------------------------------
------------------------------------------------------------
------------------------------------------------------------
------------------------------------------------------------
------------------------------------------------------------
------------------------------------------------------------
------------------------------------------------------------
------------------------------------------------------------
------------------------------------------------------------
------------------------------------------------------------
------------------------------------------------------------
------------------------------------------------------------
------------------------------------------------------------
------------------------------------------------------------
------------------------------------------------------------
------------------------------------------------------------
------------------------------------------------------------
------------LLK-------KQ-DR--------------YIYLL-----RYLPS----
----RFWASILTTALYVKYP----------------------------------------
--------------------DFDALKRLLVSYYYQT----WIA-----GGTITR------
IKQ--------------------TSINIIKN---VKSNK---------------------
--------------------DIETIQELILD-----------------------------
-------------------------------------------------NIESYNT----
---FNQYH-----------YNLW------ESSSVYPSKW---------------------
---------------------------------------------LHPILALANYFMT--
--------------------DEEKPHFIA-------------------------------
-----------------MDAETQVEHILPQTTKRG----------SQW---N-AD--F--
------------------------------------------------------------
-DKEKREKW--------------------VNHIANLTLLKRKK-NV--------Q-ALNM
DFDE-----------KRKI--------------------------YGGKD----------
---------PSKVISCYDI-----------------------------------------
--TKESY-----------------------------------------------------
-SDYRSGMRS-LSKSDTTFCMKLS--RPFYT-----------------------------
------------------------------------------------------------
------------------------------------------------------------
------------------------------------------------------------
------------------------------------------------------------
------------------------------------------------------------
------------------------------------------------------------
------------------------------------------------------------
------------------------------------------------------------
------------------------------------------------------------
------------------------------------------------------------
------------------------------------------------------------
------------------------------------------------------------
------------------------------------------------------------
------------------------------------------------------------
------------------------------------------------------------
-----------------------------------------------------
>GmrSD|gi|258650721|ref|YP_003199877.1|hypothetical protein Namu_0469 [Nakamurella multipartita DSM]
------------------------------------------------------------
------------------------------------------------------------
------------------------------------------------------------
------------------------------------------------------------
------------------------------------------------------------
------------------------------------------------------------
------------------------------------------------------------
------------------------------------------------------------
------------------------------------------------------------
------------------------------------------------------------
------------------------------------------------------------
------------------------------------------------------------
------------------MQANTYELKKILMPE--------------------------R
RYVIPTFQRDYEWTE-----------EGQWRLLFDDLTVVTERLS---------------
----DAREQALAAGKPVAKADASVTPHFLGAVVCDQLP----------------------
---------SAAGGLDVRAVIDGQQRLTTLQLLVRGVLDVLIELDSKR------------
----------------------VHQVRN---------------LIE-NPEWMI-------
--------------------HEDHDRHKLWPRR------------------------KDR
DVW---------------------------PIAMADTAPTGG------------------
---------------------------------DHLYL-KARRFFANSTRTLADDGGD--
---------------------------------------TVNALVDALLDLFKLVVIDL-
------EDNDDAQVIFEVLNGRQTPLTAADLVKNLLFLRGEFA-----------------
------DEQELEKLYDLYWSQFD-------------------------------------
--EDWWKQTVGVGHAARGRRDVLLSSWLTAVTGDEAN-----------------------
------------------------------------VGHLYKEVRSYLDRTE--------
------------------------------------------------------------
----------------------RSTTDVLRELH-RY--A-LAY-RAITGHGDP-------
------------------------------------------------------------
------------------------------------------------------------
------------------------------------------------------------
------------------------------------------------------------
------------------------------------------------------------
------------------------------------------------------------
------------------------------------------------------------
------------------------------------------------------------
------------------------------------------------------------
------------------------------------------------------------
------------------------------------------------------------
------------------------------------------------------------
------------------------------------------------------------
------------------------------------------------------------
------------------------------------------------------------
------------------------------------------------------------
------------------------------------------------------------
------------------------------------------------------------
------------------------------------------------------------
------------------------------------------------------------
------------------------------------------------------------
------------------------------------------------------------
------------------------------------------------------------
------------------------------------------------------------
------------------------------------------------------------
------------------------------------------------------------
------------------------------------------------------------
------------------------------------------------------------
------------------------------------------------------------
------------------------------------------------------------
------------------------------------------------------------
------------------------------------------------------------
---------VP-P----------ALAR--------------PYRRI-----DDLRI----
----QTAVPVLLW-LRTIPEAEL-------------------------------------
-----------------PAPDHERAVLAMESWIFRR----LVV-----GANTRG------
YAK--------------------FFVTVLRQ---GRSAHERGEPIAE-------------
-----------------------AIIATLAAG----------------------------
-------------------------------------------------SGQTAWP----
---SDADI-----------QTSF------ANNRYYGWFSQER------------------
---------------------------------------------LRFILGTIDDRLRQE
N-------------------PHAEPGDFDY------------------------------
-------------------QRLQIEHLLPQR--WQ----------DHW---A-VEA----
-----------------------------------------------------KGPAEIE
LAQQRRGAY--------------------VDRIGNLTLVTGSF-NA--------S-LSNS
SWET-----------KRKA-------------------------IA--------------
------------DQSVLQL-----------------------------------------
--NRPISSIDG-------------------------------------------------
------WTEA-QIDSRASELAEIV--CRVWPKTNE-------------------------
------------------------------------------------------------
------------------------------------------------------------
--------------------------TPTS------------------------------
------------------------------------------------------------
------------------------------------------------------------
------------------------------------------------------------
------------------------------------------------------------
------------------------------------------------------------
------------------------------------------------------------
------------------------------------------------------------
------------------------------------------------------------
------------------------------------------------------------
------------------------------------------------------------
------------------------------------------------------------
------------------------------------------------------------
-----------------------------------------------------
>GmrSD|gi|383750568|ref|YP_005425671.1|hypothetical protein HPELS_07940 [Helicobacter pylori]
------------------------------------------------------------
------------------------------------------------------------
------------------------------------------------------------
------------------------------------------------------------
------------------------------------------------------------
------------------------------------------------------------
------------------------------------------------------------
------------------------------------------------------------
------------------------------------------------------------
------------------------------------------------------------
------------------------------------------------------------
------------------------------------------------------------
---------------MAKIDSYEWYLKNTLKEEF--------------------------
YYQIPIYQRPYQWTE------------ENCEKLLDDLFEDYEE-----------------
---------------------DRESDYFCGSLVLVKSDPNS-------------------
-------------KTEIYDIVDGQQRLSTFILLAKVLADLYNDCLD--------------
-------------------PKNLEHLQEG--------------WKD--RH----------
-----------------------TERKRLSSNTIGS--------------------NA-E
YDF---------------------------QDALDFFDDPHHVS----------------
-------------------------------KNDENNYLKNAVCLKDYIRKK--------
------------------------------------EIKNINDFIEWLYSNVKFITIIC-
------PSIDKALRIFNVLNARGLPLNATDIFKGELLKEL--------------------
------AKEEDQKKLVSRWNALSQKCSD--------------------------------
-----------NDLTMETLFSWYLDYLNPVTSKEKM------------------------
------------------------------------EKRLVTWFKN--------------
------------------------------------------------------------
--------------------LNKTPLEYFKGVE-DF-YN-AYC-E---------------
------------------------------------------------------------
------------------------------------------------------------
------------------------------------------------------------
------------------------------------------------------------
------------------------------------------------------------
------------------------------------------------------------
------------------------------------------------------------
------------------------------------------------------------
------------------------------------------------------------
------------------------------------------------------------
------------------------------------------------------------
------------------------------------------------------------
------------------------------------------------------------
------------------------------------------------------------
------------------------------------------------------------
------------------------------------------------------------
------------------------------------------------------------
------------------------------------------------------------
------------------------------------------------------------
------------------------------------------------------------
------------------------------------------------------------
------------------------------------------------------------
------------------------------------------------------------
------------------------------------------------------------
------------------------------------------------------------
------------------------------------------------------------
------------------------------------------------------------
------------------------------------------------------------
------------------------------------------------------------
------------------------------------------------------------
------------------------------------------------------------
------------------------------------------------------------
------------ILE-------MQ-DR--------------HAHLL-----SYKDD----
----DYLHVILCASILHHYSD---------------------------------------
-------------------QDIEDLKELLVKFYYQD----WVA-----GQTKST------
RSQ--------------------TCCNIIIA---LKEKK---------------------
--------------------SVRYIASIVVKK----------------------------
-------------------------------------------------YLDDKNI----
---T-QHF-----------KENL------QDSNLYTKFYFAGKSVKKNSW----------
---------------------------------------------LKPVLILVEYFVS--
--------------------DDPKPKRIQ-------------------------------
-----------------MDKNLHVEHILPQQPGSS----------SQW---V-KD--F--
------------------------------------------------------------
-SEEERELY--------------------THSLANLTLLGGTK-NA--------Q-ASNL
DFKD-----------KKKI--------------------------YMGNAVKRGREK---
---------PFKVMTCYKM-----------------------------------------
--TIDIA-----------------------------------------------------
--QYTEWTPK-SLEKRKEELIQII--ESVLAL----------------------------
------------------------------------------------------------
------------------------------------------------------------
------------------------------------------------------------
------------------------------------------------------------
------------------------------------------------------------
------------------------------------------------------------
------------------------------------------------------------
------------------------------------------------------------
------------------------------------------------------------
------------------------------------------------------------
------------------------------------------------------------
------------------------------------------------------------
------------------------------------------------------------
------------------------------------------------------------
------------------------------------------------------------
-----------------------------------------------------
>GmrSD|gi|322379611|ref|ZP_08053948.1|RloF [Helicobacter suis]
------------------------------------------------------------
------------------------------------------------------------
------------------------------------------------------------
------------------------------------------------------------
------------------------------------------------------------
------------------------------------------------------------
------------------------------------------------------------
------------------------------------------------------------
------------------------------------------------------------
------------------------------------------------------------
------------------------------------------------------------
------------------------------------------------------------
-------MSFLILIQGVLMQSQTQSVEQFF----------------------------KH
CYTIPLYQRAYSWEK------------EQWDQFLADLEEVTRGGN---------------
-------------------------KYYFGNVLLESLED---------------------
--------------QKHIDIIDGQQCITTILIFIRALHNVL-------------------
----------AEKVKKGEKLDQDESDEDFLR------------YLVEDFLIDRRD-----
------------------------P--KLQV------------------------VEYDN
SYF--------------------------KEMIITDDKLKDENPS---------------
-------------------------------TPSQERIKEAKKFFTGRL-----------
---------------------------------KRHETQHILNLLNKV-KNAIVLRTEF-
------KNKKDSVLIFELQNNRGKTLTHMERLKSYLAYQIYTYS----------------
--QDQQSAEKRLKELASIFESIYSM-----------------------------------
-----------INDIKVWDEDTILRFFNISYFKLGYNYNENDDNANYK------------
-----------------------------------------RELH---------------
------------------------------------------------------------
--------NPPNNPNPTQEDKLTWIENYTQELK-NA--F-ADS-KEF-------------
------------------------------------------------------------
------------------------------------------------------------
------------------------------------------------------------
------------------------------------------------------------
------------------------------------------------------------
------------------------------------------------------------
------------------------------------------------------------
------------------------------------------------------------
------------------------------------------------------------
------------------------------------------------------------
------------------------------------------------------------
------------------------------------------------------------
------------------------------------------------------------
------------------------------------------------------------
------------------------------------------------------------
------------------------------------------------------------
------------------------------------------------------------
------------------------------------------------------------
------------------------------------------------------------
------------------------------------------------------------
------------------------------------------------------------
------------------------------------------------------------
------------------------------------------------------------
------------------------------------------------------------
------------------------------------------------------------
------------------------------------------------------------
------------------------------------------------------------
------------------------------------------------------------
------------------------------------------------------------
------------------------------------------------------------
------------------------------------------------------------
------------------------------------------------------------
--------CQIESPYK------DSLL--------------------------ELDV----
----VHVYPFIFKAYRIFRN----------------------------------------
--------------APEKQTLLEQVFKALEVIAFRH----KLI--NTRADLRTR------
LQW----------------ILQNFTSADF-------------------------------
------------------------LTQEVEYIC---------------------------
-----------------------------------------------------KND----
-YWRDANM------------ENA------LTPERWEDRYRK-------------------
--------------------------------------------VVTMILARYENHLQGQ
HTRF----------------KGYASELKDL------------------------------
-------------------KNLQIEHITPQKENDE-------------------------
---------------------------------------------------RLKSGYCAY
DDDFYQRCY--------------------LNCIGNLLLIGGSH-NA--------S-IGNK
AFSE-----------KLES--------------------------Y--------------
------------QNSSLSQQQEIKNFVEAEKK----------------------------
------------------------------------------------------------
------WDKP-AIGKRHHKIVGFV-LAT-WSL----------------------------
------------------------------------------------------------
------------------------------------------------------------
------------------------------------------------------------
------------------------------------------------------------
------------------------------------------------------------
------------------------------------------------------------
------------------------------------------------------------
------------------------------------------------------------
------------------------------------------------------------
------------------------------------------------------------
------------------------------------------------------------
------------------------------------------------------------
------------------------------------------------------------
------------------------------------------------------------
------------------------------------------------------------
-----------------------------------------------------
>GmrSD|gi|393052587|gb|EJB53533.1|hypothetical protein HPHPH27_0147 [Helicobacter pylori Hp]
------------------------------------------------------------
------------------------------------------------------------
------------------------------------------------------------
------------------------------------------------------------
------------------------------------------------------------
------------------------------------------------------------
------------------------------------------------------------
------------------------------------------------------------
------------------------------------------------------------
------------------------------------------------------------
------------------------------------------------------------
------------------------------------------------------------
---------------MAKIESNDSHLRGILKDEL--------------------------
YYQIPIYQRPYQWTE------------ENCEKLLDDLFSSYEY-----------------
---------------------YKESDYFCGSLVLIAIGTDS-------------------
-----------ATNATTYDVVDGQQRLSTFILLAKVLATLYNNEVSNN------------
-------------------KTSKDFLEKS--------------LGDTD------------
----------------------GEKRKRLTFNTIGL--------------------NA-K
DDF---------------------------QGALDFFDDLDASKGKNSKSNDP-------
-------------------------------SKGKNNYLKNAICLKDYLEKK--------
------------------------------------EIENINDFIKWLYFKVVFIKTTC-
------PNISMALRIFSVLNARGLPLHAIDIFKVELLKKL--------------------
------AKEKDQEEFVSRWNALRQKCSK------------------------------NE
SKFPKRKENKREKNAAEILFSWYLTYLNPVTSGKNM------------------------
------------------------------------EERLADQFER--------------
------------------------------------------------------------
--------------------LNKPPLEYLKGIE-NF-YN-AYG-E---------------
------------------------------------------------------------
------------------------------------------------------------
------------------------------------------------------------
------------------------------------------------------------
------------------------------------------------------------
------------------------------------------------------------
------------------------------------------------------------
------------------------------------------------------------
------------------------------------------------------------
------------------------------------------------------------
------------------------------------------------------------
------------------------------------------------------------
------------------------------------------------------------
------------------------------------------------------------
------------------------------------------------------------
------------------------------------------------------------
------------------------------------------------------------
------------------------------------------------------------
------------------------------------------------------------
------------------------------------------------------------
------------------------------------------------------------
------------------------------------------------------------
------------------------------------------------------------
------------------------------------------------------------
------------------------------------------------------------
------------------------------------------------------------
------------------------------------------------------------
------------------------------------------------------------
------------------------------------------------------------
------------------------------------------------------------
------------------------------------------------------------
------------------------------------------------------------
------------MLE-------MQ-DR--------------HAHLL-----SYLAS----
----DFWRVILCTSILHHYSP---------------------------------------
-------------------QDIEALKELLVKFYYQN----WVA-----EQTEP-------
KKQ--------------------INCNIIKA---LKEKQ---------------------
--------------------SVENIASIVKE-----------------------------
-----------------------------------------------YLNDDNNKI----
---T-QNF-----------REKL------KDDHLYEQHKKASKNSW--------------
---------------------------------------------LKPILILVEYFMS--
--------------------DDPRPKRIE-------------------------------
------------------KGNFHVEHILPQKPDPS----------SQW---V-KD--F--
------------------------------------------------------------
-SEEERGLY--------------------THSLANLTLLGGNK-NA--------Q-ASNL
DFKD-----------KKKI--------------------------YMGEENRLRKTK---
---------TSKVMTCYKM-----------------------------------------
--TIDIA-----------------------------------------------------
-HHYTEWMPK-SLETRKEELIGII--ESVLTL----------------------------
------------------------------------------------------------
------------------------------------------------------------
------------------------------------------------------------
------------------------------------------------------------
------------------------------------------------------------
------------------------------------------------------------
------------------------------------------------------------
------------------------------------------------------------
------------------------------------------------------------
------------------------------------------------------------
------------------------------------------------------------
------------------------------------------------------------
------------------------------------------------------------
------------------------------------------------------------
------------------------------------------------------------
-----------------------------------------------------
>GmrSD|gi|388392629|gb|EIL54045.1|hypothetical protein EC54115_12327 [Escherichia coli]
------------------------------------------------------------
------------------------------------------------------------
------------------------------------------------------------
------------------------------------------------------------
------------------------------------------------------------
------------------------------------------------------------
------------------------------------------------------------
------------------------------------------------------------
------------------------------------------------------------
------------------------------------------------------------
------------------------------------------------------------
------------------------------------------------------------
----------------MKIEADVKNISKLSDY----------------------------
YFLVPDYQREYVWKV-----------DDQVEQFIMDLDNEYQP-----------------
-------------------EQKDQNGYFLGSVIIVKNGE---------------------
----------------KHDVIDGQQRLTTIVITMCALRDLLKDR----------------
------------LDILDKKGLEYLKTIEE-------------WLSSYDI-----------
--------------------NSEENLIRLDLQY----------------------EESRG
FI----------------------------SRLIEGQTNTF-------------------
-----------------------------AETASVKKMADAYDHIRDYLKYQ--------
---------------------------------LQDSLNGLISFARFFLTKVELVVIES-
------ENLSSALKIFETINQRGASLNAMDLVKNLIFSQ---------------------
------IKEEQFSAIKTTWKSITNNLES--------------------------------
-------------CGESDNPLRFLRYFLMARYHHGILR----------------------
------------------------------------EDDIYKWIISAEGELSL-------
------------------------------------------------------------
-------------------QYKTRPMVLVKELE-KL--S-ERY-ANL--VNATN------
------------------------------------------------------------
------------------------------------------------------------
------------------------------------------------------------
------------------------------------------------------------
------------------------------------------------------------
------------------------------------------------------------
------------------------------------------------------------
------------------------------------------------------------
------------------------------------------------------------
------------------------------------------------------------
------------------------------------------------------------
------------------------------------------------------------
------------------------------------------------------------
------------------------------------------------------------
------------------------------------------------------------
------------------------------------------------------------
------------------------------------------------------------
------------------------------------------------------------
------------------------------------------------------------
------------------------------------------------------------
------------------------------------------------------------
------------------------------------------------------------
------------------------------------------------------------
------------------------------------------------------------
------------------------------------------------------------
------------------------------------------------------------
------------------------------------------------------------
------------------------------------------------------------
------------------------------------------------------------
------------------------------------------------------------
------------------------------------------------------------
------------------------------------------------------------
--------EAAYWRE-------NIRFP-----------NVSNIGYI-----NKYRS----
----RQHLVLLMA-LDISC-----------------------------------------
-----------------SDDVMDFLGAQLESFLFFT-----NT----MAIQSKT------
YEQ--------------------RFTQWAVK---LRDVKTKA------------------
--------------------EVANVVSATLIP----------------------------
----------------------------------------------------FVVE----
---RLDEF-----------KERF-------SIINDYNFTPQYR-----------------
---------------------------------------------QRYVLGRLENHIR--
--------------------HLCGFPEKSQQAIQ--------------------------
--------------------QMQIEHILPQTVR------------NA-------------
-------------------------------------------------------PENGE
FSDANRTSY--------------------LYKIGNVTLLEGTI-NQ--------S-VNNC
NDLSEDWFLK-----KQTE--------------------------YL-------------
-------------NSEIIM-----------------------------------------
--TRLLHSQYSIGDNTALNRF-----------------------------------KLKY
GYEYQDWSAE-NITSRQRLLMDLA--IDCWRFNDQRIDAY-----IVNNLGTGPGNEF--
---TL-------------------------------------------------------
------------------------------------------------------------
------------------------------------------------------------
------------------------------------------------------------
------------------------------------------------------------
------------------------------------------------------------
------------------------------------------------------------
------------------------------------------------------------
------------------------------------------------------------
------------------------------------------------------------
------------------------------------------------------------
------------------------------------------------------------
------------------------------------------------------------
------------------------------------------------------------
------------------------------------------------------------
-----------------------------------------------------
>GmrSD|gi|365905073|ref|ZP_09442832.1|hypothetical protein LverK3_05872 [Lactobacillus versmoldensis KCTC]
------------------------------------------------------------
------------------------------------------------------------
------------------------------------------------------------
------------------------------------------------------------
------------------------------------------------------------
------------------------------------------------------------
------------------------------------------------------------
------------------------------------------------------------
------------------------------------------------------------
------------------------------------------------------------
------------------------------------------------------------
------------------------------------------------------------
------------------MKADSTSLLDLISIP-------------------------NT
IFDIPVYQRKYEWSQ------------TQCEQLFSDLESL--------------------
-------------------IEKQNNTHFLGTIVYIAEQ----------------------
----------NIDGSYTKQVIDGQQRLTSCILLLKAISS---------------------
---------------LSDDLNLKNKIEDQ--------------YLM-NKYVS--------
----------------------ENNHYKLHSVE------------------------SDY
DNY---------------------------LKIMNGSLSEE-------------------
--------------------------------EFPSKMNLNYRYFLTRIENS--------
-------------------------------------NISTNEYLDAL-SRMSMIFIELE
----NKNSGENPQVIFESINSTGISLLPADLIRNFLLMGVDS------------------
--------SEQIELYEEYWSKIQTKFT---------------------------------
----------------NDVITEFIRHYLICKTGKLTN-----------------------
------------------------------------KKDVYETYKYFFKSQK--------
------------------------------------------------------------
----------------------YNSRFALKELY-EF--S-IFY-KDL--R--D-------
------------------------------------------------------------
------------------------------------------------------------
------------------------------------------------------------
------------------------------------------------------------
------------------------------------------------------------
------------------------------------------------------------
------------------------------------------------------------
------------------------------------------------------------
------------------------------------------------------------
------------------------------------------------------------
------------------------------------------------------------
------------------------------------------------------------
------------------------------------------------------------
------------------------------------------------------------
------------------------------------------------------------
------------------------------------------------------------
------------------------------------------------------------
------------------------------------------------------------
------------------------------------------------------------
------------------------------------------------------------
------------------------------------------------------------
------------------------------------------------------------
------------------------------------------------------------
------------------------------------------------------------
------------------------------------------------------------
------------------------------------------------------------
------------------------------------------------------------
------------------------------------------------------------
------------------------------------------------------------
------------------------------------------------------------
------------------------------------------------------------
------------------------------------------------------------
-------VNFENK----------VVRK--------------SIHNI-----NAMER----
----RAIYPYLLK-LLKLRNQGKI------------------------------------
-----------------DESQFGSICNVLDSYLYRT----LIC------RAGSP------
ING--------------------VVTTLIKS----DSDEQEL------------------
---------------------ATVERILL-------------------------------
---------------------------------------------------NKNFP----
---KNTDF-----------IDSL------QKIDIHKKRNNL-------------------
---------------------------------------------AKITLSMLEGNLT--
--------------------GKEIDI----------------------------------
-------------------EEIQIEKILPERPN------------NEW---N-ISIK---
------------------------------------------------------------
DVDLVNEKL--------------------GNTLGNLTL--TMD-NI--------E-LEEC
DYKK-----------KKAE--------------------------Y--------------
------------LKSDFLI-----------------------------------------
--TRMISHGFSE------------------------------------------------
------WDRV-SIEKRSRNLSEEA--VKVWRIPD-ANN----------------------
------------------------------------------------------------
------------------------------------------------------------
----------------------YVVKQ----DV--SG-----------------------
----------------------EHYL-DEELIVR-GQKPTK----------LIINEKS-Y
NV--S-----SWKALLIKML---------------DYIWDYNSE----------------
------------DFELLK-MD---------------------------------------
------------------------------------------------------------
------------------------------------------------------------
-NS-M-NE------MLFK---------S--EDAIRS------------------------
----------------PATLSNGEVIE-TNFSAHTILALIRKISEIF--------DLT-D
AISYKL----Q-------------------------------------------------
------------------------------------------------------------
------------------------------------------------------------
------------------------------------------------------------
------------------------------------------------------------
-----------------------------------------------------
>GmrSD|gi|387888378|ref|YP_006318676.1|hypothetical protein EBL_c10550 [Escherichia blattae DSM]
------------------------------------------------------------
------------------------------------------------------------
------------------------------------------------------------
------------------------------------------------------------
------------------------------------------------------------
------------------------------------------------------------
------------------------------------------------------------
------------------------------------------------------------
------------------------------------------------------------
------------------------------------------------------------
------------------------------------------------------------
------------------------------------------------------------
-------------MSKKELKPELLTVGKLF----------------------------TD
NYLIPVYQRNYAWRA------------EQIEQLISDIQDSVVG-----------------
----------------------GQDDYFLGNLVVIKRG----------------------
-------------REDEFEVIDGQQRLTTLYLLLTFLEQD--------------------
-------------------------------------------G-EGEK-----------
--------------------PSVGHAGHLQ-YES---------------------RARAT
EAL----------------RRIAQEAAKEHVRP---------------------------
---------------------------QASTSNADAGIHEGYSVINQFFK----------
--------------------------------QNETLNRSREKFSDFLLTKVTVVRASL-
------PPNTDLNRYFEIMNTRGQQLRQVDIVKARLMSKLPN------------------
--------QYERECFAWVWDACA-------------------------------------
------------------DMDSYVQMSLTRGDTSLRNKV---------------------
---------------------------FGDEWSWLEVTSFASLME---------------
------------------------------------------------------------
--------SRPQSGINSSRQSSEGVSLSLDEALS----K-YAK-EI-ESN----------
------------------------------------------------------------
------------------------------------------------------------
------------------------------------------------------------
------------------------------------------------------------
------------------------------------------------------------
------------------------------------------------------------
------------------------------------------------------------
------------------------------------------------------------
------------------------------------------------------------
------------------------------------------------------------
------------------------------------------------------------
------------------------------------------------------------
------------------------------------------------------------
------------------------------------------------------------
------------------------------------------------------------
------------------------------------------------------------
------------------------------------------------------------
------------------------------------------------------------
------------------------------------------------------------
------------------------------------------------------------
------------------------------------------------------------
------------------------------------------------------------
------------------------------------------------------------
------------------------------------------------------------
------------------------------------------------------------
------------------------------------------------------------
------------------------------------------------------------
------------------------------------------------------------
------------------------------------------------------------
------------------------------------------------------------
------------------------------------------------------------
------------------------------------------------------------
---STEDEGNE------------RFR----------------------------------
---STIEFPAFLLHVLRIMKGDEVEDEGLLDDKRLIKSFDDAV-----------------
-----------NNVPDAKADWVRSFAFMLLKCRNLFDG--FIL----KRQFT--------
ANIGDDGD------------------WSLQR---LKKGGADKKPTPTYIHVFSASN----
------GNLEEDGGADPHTRDVLLLQSMLRITYTSPRTMHWITKVLR-------------
------------------------WLSVKAPQDAKHADLADLLKGYARSKVKEAFP----
-------F---------------------------EE-----------------------
------------------------------------DQQPQGFGISRIVFSYLDYLLLSD
SS-------------------K--------------------------------------
-------------RDFKFQFRTSIEHFYPQHPDK-------EQSGA-----V--------
------------------------------------------------------------
----VSGSS--------------------LNLLGNLALVSVSA-NS--------K-FSNS
LPRA-----------KAEN--------------------------F--------------
--------KDTIERQSPKLKR---------------------------------------
---M------------------------------------------------------AE
ITRNTGWDDQ-QITAHHEEMVTLL--RDDVSLVEASGRSYPG-R----------------
------------------------------------------------------------
------------------------------------------------------------
------------------------------------------------------------
------------------------------------------------------------
------------------------------------------------------------
------------------------------------------------------------
------------------------------------------------------------
------------------------------------------------------------
------------------------------------------------------------
------------------------------------------------------------
------------------------------------------------------------
------------------------------------------------------------
------------------------------------------------------------
------------------------------------------------------------
------------------------------------------------------------
-----------------------------------------------------
>GmrSD|gi|375085598|ref|ZP_09732231.1|hypothetical protein HMPREF9454_00842 [Megamonas funiformis YIT]
------------------------------------------------------------
------------------------------------------------------------
------------------------------------------------------------
------------------------------------------------------------
------------------------------------------------------------
------------------------------------------------------------
------------------------------------------------------------
------------------------------------------------------------
------------------------------------------------------------
------------------------------------------------------------
------------------------------------------------------------
---------------------------------------------------------MIH
NINLRYKFFGDFYIGDDFLQAGETTLNKLLNT--------------------------SR
QFIVPIFQRNYSWQK------------SQYEQLWFDILRAS-------------------
-------------------KFKEKQNHFIGSIVYIDMG----------------------
---------TPAGRPQQLLLIDGQQRLTTISILLCAIKDYVQKFNL--------------
----------------ETKLINLAKIKNQ--------------FLY-NSDEI--------
----------------------DEDRYKLLLNV------------------------QDK
ETY---------------------------IKLIDNTIFTVNK-----------------
---------------------------------PATNIIKCYEFFYERIEDFIKQ-----
-------------------------------------YGQIDEIYAGI-FKLSLVSISL-
-----DKDSDNPQMIFESMNSTGKDLSQTDLLRNYLLMDLTP------------------
--------EKQTRLYKTYWKPMEELF----------------------------------
--------GEDIYKNDVNKFDYFIRDFLTLKSDTGHICK---------------------
------------------------------------INNVYENFKRYYLDNN--------
------------------------------------------------------------
----------------------CEKFAVLKDLF-TY--A-KYY-ACI--D--L-------
------------------------------------------------------------
------------------------------------------------------------
------------------------------------------------------------
------------------------------------------------------------
------------------------------------------------------------
------------------------------------------------------------
------------------------------------------------------------
------------------------------------------------------------
------------------------------------------------------------
------------------------------------------------------------
------------------------------------------------------------
------------------------------------------------------------
------------------------------------------------------------
------------------------------------------------------------
------------------------------------------------------------
------------------------------------------------------------
------------------------------------------------------------
------------------------------------------------------------
------------------------------------------------------------
------------------------------------------------------------
------------------------------------------------------------
------------------------------------------------------------
------------------------------------------------------------
------------------------------------------------------------
------------------------------------------------------------
------------------------------------------------------------
------------------------------------------------------------
------------------------------------------------------------
------------------------------------------------------------
------------------------------------------------------------
------------------------------------------------------------
------------------------------------------------------------
-------LQENDD----------ELKL--------------YWQEF-----KKLDS----
----HVVYPFLLK-LYDDYSRQIL------------------------------------
-----------------IKEDFKKILQVVISYLWRR----AIC-----EIPTNS------
LSK--------------------TFATLYQA---VDKDDY--------------------
---------------------VNSIIKAFVFK----------------------------
-------------------------------------------------SSYKRFS----
---SDYEV-----------REKL------QTKDIYHFRL---------------------
---------------------------------------------RKYLLEALENYYH--
---------------------KEPIDLNT-------------------------------
-------------------ANYTIEHIMPQNIEHN----------LSW---Q-QMLGE--
------------------------------------------------------------
NWQEVHSLY--------------------LHTLGNLTI--TGY-NA--------E-MSNK
SFGE-----------KVNG-----------------------ESGF--------------
------------KHSHLKL-----------------------------------------
--NESIVQCDV-------------------------------------------------
------WNKK-AIQRRTNILTDII--LKIWKYPE-F------------------------
------------------------------------------------------------
------------------------------------------------------------
------------------------------------------------------------
------------------------------------------------------------
------------------------------------------------------------
------------------------------------------------------------
------------------------------------------------------------
------------------------------------------------------------
------------------------------------------------------------
------------------------------------------------------------
------------------------------------------------------------
------------------------------------------------------------
------------------------------------------------------------
------------------------------------------------------------
------------------------------------------------------------
-----------------------------------------------------
>GmrSD|gi|304407244|ref|ZP_07388897.1|protein of unknown function DUF262 [Paenibacillus curdlanolyticus]
------------------------------------------------------------
------------------------------------------------------------
------------------------------------------------------------
------------------------------------------------------------
------------------------------------------------------------
------------------------------------------------------------
------------------------------------------------------------
------------------------------------------------------------
------------------------------------------------------------
------------------------------------------------------------
------------------------------------------------------------
------------------------------------------------------------
------------------MKANETKLQQIIEGI--------------------------K
QYLVPLFQRPYSWDK------------SQWESLWVDINELC-------------------
-------------------GASNPRAHFMGSIVTLPTE----------------------
---------SVPEGVSKYLLIDGQQRLTTVFILLALLRDTLEKQGDGESVE---------
---------------------LAHEINEN--------------LLI-NKWKK--------
----------------------GLDHYKMLPTQ------------------------TDR
DSF---------------------------IKIMDKAPLGK-------------------
----------------------------------EDHITKAYKFFERKVK----------
------------------------------------SVDDKARLKTIISNYLSIVSIVL-
------DSDDNPHLVFQSLNGTGTPLTQSDFFRNYFFMRIHT------------------
--------DRHEEVYSELWQPMQVML----------------------------------
----------------GDSLTEFVRHYLMR-NGIVIR-----------------------
------------------------------------KNEVFSHLKEVISNG---------
------------------------------------------------------------
-----------------------EALEELKRLK-RF--A-EYY-HKI--IRPD-------
------------------------------------------------------------
------------------------------------------------------------
------------------------------------------------------------
------------------------------------------------------------
------------------------------------------------------------
------------------------------------------------------------
------------------------------------------------------------
------------------------------------------------------------
------------------------------------------------------------
------------------------------------------------------------
------------------------------------------------------------
------------------------------------------------------------
------------------------------------------------------------
------------------------------------------------------------
------------------------------------------------------------
------------------------------------------------------------
------------------------------------------------------------
------------------------------------------------------------
------------------------------------------------------------
------------------------------------------------------------
------------------------------------------------------------
------------------------------------------------------------
------------------------------------------------------------
------------------------------------------------------------
------------------------------------------------------------
------------------------------------------------------------
------------------------------------------------------------
------------------------------------------------------------
------------------------------------------------------------
------------------------------------------------------------
------------------------------------------------------------
------------------------------------------------------------
--------NENVS----------AIRK--------------KLQRL-----NRIES----
----TTCYPFLLN-CYEDFRMGLL------------------------------------
-----------------DELAFVEILKTVENFLIRR----FVC-----NVPTDR------
LKG--------------------IFPSLYNQ---AKLNPSPL------------------
---------------------SESVKKVL-------------------------------
--------------------------------------------------ETKGYP----
---TDIEF-----------RHGL------TTAKFYGAGDRAKK-----------------
---------------------------------------------TKLILETIEESYKH-
---------------------KEQVSFEK-------------------------------
-------------------MNLSIEHIMPQT--LT----------AEW---E-EHLGE--
------------------------------------------------------------
EGKAEYPVY--------------------LHSLGNLTL--TAY-NS--------E-LAND
SFYA-----------KKKM--------------------------L--------------
------------GDSHLEI-----------------------------------------
--NKYFNDKDC-------------------------------------------------
------WTIK-EIEERTQSLADLI--LKIWPFFG--------------------------
------------------------------------------------------------
------------------------------------------------------------
----------------------YE------------------------------------
-------------------S--STE--N-IHDVSGLLPR------------SLEIV--GQ
KIAVR-----SWIDVLENTL---------------NVIADLDPE----------------
------------RFQQLA-SDSPKLIGPD-------------------------------
------------------------------------------------------------
------------------------------------------------------------
------------------------------------------------------------
----------KSQFNEFRVLKNGMFI-EVQLSAAAIRRYCIHAVESIDLTAEN-------
----------WIIKMKEEPEYTMGYLF---------------------------------
------------------------------------------------------------
------------------------------------------------------------
------------------------------------------------------------
------------------------------------------------------------
-----------------------------------------------------
>GmrSD|gi|99078513|ref|YP_611771.1|hypothetical protein TM1040_3538 [Ruegeria sp.]
------------------------------------------------------------
------------------------------------------------------------
------------------------------------------------------------
------------------------------------------------------------
------------------------------------------------------------
------------------------------------------------------------
------------------------------------------------------------
------------------------------------------------------------
------------------------------------------------------------
------------------------------------------------------------
------------------------------------------------------------
------------------------------------------------------------
------------------MKATDANLLNFINS--------------------------AP
QFVIPIYQRTYSWTE------------RECRQLWEDIRRAG-------------------
-------------------RSGHIPVHFLGSVVYIEES----------------------
--------LSNTSSRAPLLVIDGQQRLTSVTLLLSALSRKVADEEP--------------
-----------------VDGFSFKKIRNR--------------YLM-DPDES--------
----------------------GERAFKLLLSK------------------------TDR
TTL---------------------------NAVVSGDDLPEP------------------
---------------------------------QSMRVAENFKMFSRWLDQD--------
-------------------------------------DTAVSEVCSGL-AKLMIVDVAL-
-----SREHDNPQLIFESMNSTGKELSQADLIRNFVLMGLEP------------------
--------KLQTRLYEQYWRRMEEGF----------------------------------
-----------GQAAYASHFDGFMRNYLTVVTGSIPR-----------------------
------------------------------------LDDVYDAYKAYSQEQI--------
------------------------------------------------------------
-------------------GGGREVEDLVREVW-EF--S-QYY-GAL--V--L-------
------------------------------------------------------------
------------------------------------------------------------
------------------------------------------------------------
------------------------------------------------------------
------------------------------------------------------------
------------------------------------------------------------
------------------------------------------------------------
------------------------------------------------------------
------------------------------------------------------------
------------------------------------------------------------
------------------------------------------------------------
------------------------------------------------------------
------------------------------------------------------------
------------------------------------------------------------
------------------------------------------------------------
------------------------------------------------------------
------------------------------------------------------------
------------------------------------------------------------
------------------------------------------------------------
------------------------------------------------------------
------------------------------------------------------------
------------------------------------------------------------
------------------------------------------------------------
------------------------------------------------------------
------------------------------------------------------------
------------------------------------------------------------
------------------------------------------------------------
------------------------------------------------------------
------------------------------------------------------------
------------------------------------------------------------
------------------------------------------------------------
------------------------------------------------------------
-------GQEKDK----------ALAL--------------GFRDL-----RELKV----
----DVAYPFLLE-VYKDYKTGAL------------------------------------
-----------------SADDFLEVVRLVEAYVFRR----AIC-----SVPTNS------
LNK--------------------TFATFGRE---LKKDRY--------------------
---------------------LESVKAHMLNM----------------------------
-------------------------------------------------KSYRRFP----
---RDEEF-----------VARI------QDRDLYNFRS---------------------
---------------------------------------------RTYWLRKFENFGR--
---------------------KERVEV---------------------------------
-------------------DDYTIEHILPQNEKLS----------TEW---Q-AALGS--
------------------------------------------------------------
DWAAVQEKW--------------------LHTLGNLTL--TGY-NS--------E-YSDK
SFAE-----------KRDM-----------------------AGGF--------------
------------KESPLRV-----------------------------------------
--NNGLGSLDA-------------------------------------------------
------WNEA-AIKSRAQRLAQQA--AEVWAAPS-L-S----------------------
------------------------------------------------------------
------------------------------------------------------------
----------------------AEILA----TY---RT------P-TE------------
---MANG----------------YTI-ED----------------------HPHLTSG--
----K------MRDLFEQFR---------------REVMALDPS--VSEQF-------LK
IYVAYKAET---NFADVV-PQ---------------------------------------
------------------------------------------------------------
------------------------------------------------------------
-AK-A--------LRISI---------NIEPYELHD----P-----RGMAVDVTD----V
G---RWGNGN-----TEVKL------T-DHEDLPYVLGLVRQALDR----QLGADEPA--
------------------------------------------------------------
------------------------------------------------------------
------------------------------------------------------------
------------------------------------------------------------
------------------------------------------------------------
-----------------------------------------------------
>GmrSD|gi|254780046|ref|YP_003058153.1|hypothetical protein HELPY_1514 [Helicobacter pylori]
------------------------------------------------------------
------------------------------------------------------------
------------------------------------------------------------
------------------------------------------------------------
------------------------------------------------------------
------------------------------------------------------------
------------------------------------------------------------
------------------------------------------------------------
------------------------------------------------------------
------------------------------------------------------------
------------------------------------------------------------
------------------------------------------------------------
-------------MANESIEGKDYPLKDILATAL------------------------VS
YYQIPDYQRPYQWTE------------KNCEKLLDDLFSSYEY-----------------
---------------------YKESDYFCGSLVLVKSDPNS-------------------
-------------KTETYDIVDGQQRLSTFILLAKVLADLYNDCLD--------------
-------------------PKNLECLQEG--------------WKD--RH----------
-----------------------TERKRLSFNTIGS--------------------NA-E
YDF---------------------------QDALEHFNDSQASKN---------------
-------------------------------KNNKNNYLKNAICLKDYLMKK--------
------------------------------------EIKNINSFIEWLYSNVVFIKTTC-
------SNISMALRIFSVLNARGLPLHAIDVFKVELLKKL--------------------
------VKEKDQEEFVSRWNALRQKCSE------------------------------NE
SKFPKRKENKREKNAAEILFSWYLTYLNPVTSGKNM------------------------
------------------------------------EERLADQFER--------------
------------------------------------------------------------
--------------------LNKPPLEYLKGIE-NF-YN-AYG-E---------------
------------------------------------------------------------
------------------------------------------------------------
------------------------------------------------------------
------------------------------------------------------------
------------------------------------------------------------
------------------------------------------------------------
------------------------------------------------------------
------------------------------------------------------------
------------------------------------------------------------
------------------------------------------------------------
------------------------------------------------------------
------------------------------------------------------------
------------------------------------------------------------
------------------------------------------------------------
------------------------------------------------------------
------------------------------------------------------------
------------------------------------------------------------
------------------------------------------------------------
------------------------------------------------------------
------------------------------------------------------------
------------------------------------------------------------
------------------------------------------------------------
------------------------------------------------------------
------------------------------------------------------------
------------------------------------------------------------
------------------------------------------------------------
------------------------------------------------------------
------------------------------------------------------------
------------------------------------------------------------
------------------------------------------------------------
------------------------------------------------------------
------------------------------------------------------------
------------VLE-------MQ-DR--------------HAHLL-----SYLAS----
----DFWRVILCTSIVHHYSP---------------------------------------
-------------------QDIEALKELLVKFYYQN----WVA-----EQTEP-------
KKQ--------------------TNCNIIKA---LKEKQ---------------------
--------------------SVENIASIVKE-----------------------------
-----------------------------------------------YLDDDNNKI----
---T-QNF-----------REKL------KDDHLYEKHKKASKNSW--------------
---------------------------------------------LRPILILVEYFIS--
--------------------DDPRPKRIE-------------------------------
------------------KNDFHVEHILPQKPDLS----------SQW---M-KD--F--
------------------------------------------------------------
-SKEERGLY--------------------THSLANLTLLGGTK-NT--------Q-ASNL
DFKD-----------KKKI--------------------------YMGEEIKLNKKK---
---------PFKVMTCYKM-----------------------------------------
--TIDIA-----------------------------------------------------
-HKYTEWTPK-SLEKRKEELIKRI--ESVLTL----------------------------
------------------------------------------------------------
------------------------------------------------------------
------------------------------------------------------------
------------------------------------------------------------
------------------------------------------------------------
------------------------------------------------------------
------------------------------------------------------------
------------------------------------------------------------
------------------------------------------------------------
------------------------------------------------------------
------------------------------------------------------------
------------------------------------------------------------
------------------------------------------------------------
------------------------------------------------------------
------------------------------------------------------------
-----------------------------------------------------
>GmrSD|gi|359423764|ref|ZP_09214890.1|hypothetical protein GOAMR_20_00180 [Gordonia amarae NBRC]
------------------------------------------------------------
------------------------------------------------------------
------------------------------------------------------------
------------------------------------------------------------
------------------------------------------------------------
------------------------------------------------------------
------------------------------------------------------------
------------------------------------------------------------
------------------------------------------------------------
------------------------------------------------------------
------------------------------------------------------------
------------------------------------------------------------
---------------MLKIESSDTDLESLLTGR---------------------------
YFHIPRFQRPYSWDD------------ENIQDFWDDLNAS--------------------
----------------------ISGDYFIGSMVVYKMDK---------------------
---------------QAVGVVDGQQRLTTITIMLSVLRDVFLSLKEP-------------
--------------------DLAAGVHL---------------LIERNN-----------
----------------------RDNKKEFVLKP----------------------ETSYP
YF----------------------------QERIQRSGGPRFTS----------------
-----------------------------KARDEEKSIERARNLLQKKVETALSSIESSA
DFADE-------------------------PSRVRAKVDQIRRLRDSLLN-LKIILVVL-
------DDEDDAYVIFETLNTRGKDLAVSDLLKNHFTKLL--------------------
------KSDGDVDSVKIRWTELIETIYG--------------------------------
-------------SNAEISPDSFLYHYWASWSDYIP------------------------
------------------------------------LKRLFQAMKDQI------------
------------------------------------------------------------
--------------------VESNAEIHLNDMV-AD--A-KLY-RAI--YEP-V------
------------------------------------------------------------
------------------------------------------------------------
------------------------------------------------------------
------------------------------------------------------------
------------------------------------------------------------
------------------------------------------------------------
------------------------------------------------------------
------------------------------------------------------------
------------------------------------------------------------
------------------------------------------------------------
------------------------------------------------------------
------------------------------------------------------------
------------------------------------------------------------
------------------------------------------------------------
------------------------------------------------------------
------------------------------------------------------------
------------------------------------------------------------
------------------------------------------------------------
------------------------------------------------------------
------------------------------------------------------------
------------------------------------------------------------
------------------------------------------------------------
------------------------------------------------------------
------------------------------------------------------------
------------------------------------------------------------
------------------------------------------------------------
------------------------------------------------------------
------------------------------------------------------------
------------------------------------------------------------
------------------------------------------------------------
------------------------------------------------------------
------------------------------------------------------------
------VYWPRNER---------KVVA--------------SLTAI-----QLFKL----
----SQPMPALLS-LARAHRDGAI------------------------------------
-----------------KTRKLQEALGAIENFHFLF----TAV----TSSRSSGG-----
ISG--------------------MYAAFARK---LYEAGNDSNLAAK-------------
--------------------EISALVSKLR------------------------------
----------------------------------------------------ERKP----
---SFEEF-----------RVNF-------GQVTYTNAGSKQRSL---------------
---------------------------------------------VRYVLRRFFEHEN--
--------------------LL-SAAD---------------------------------
------------------FEEMTIEHIQPQATYG--------------------------
------------------------------------------------------------
-HD-WSDSE--------------------IGQLGNLLLIDSPM-NG--------R-LDRK
PFPE-----------KKKM--------------------------LL-------------
-------------SEGYKL-----------------------------------------
--PKSILGE---------------------------------------------------
----EDWTAE-IVRSRTDHMAKVA-YDDIWRI----------------------------
------------------------------------------------------------
------------------------------------------------------------
------------------------------------------------------------
------------------------------------------------------------
------------------------------------------------------------
------------------------------------------------------------
------------------------------------------------------------
------------------------------------------------------------
------------------------------------------------------------
------------------------------------------------------------
------------------------------------------------------------
------------------------------------------------------------
------------------------------------------------------------
------------------------------------------------------------
------------------------------------------------------------
-----------------------------------------------------
>GmrSD|gi|150024268|ref|YP_001295094.1|hypothetical protein FP0158 [Flavobacterium psychrophilum]
------------------------------------------------------------
------------------------------------------------------------
------------------------------------------------------------
------------------------------------------------------------
------------------------------------------------------------
------------------------------------------------------------
------------------------------------------------------------
------------------------------------------------------------
------------------------------------------------------------
------------------------------------------------------------
------------------------------------------------------------
------------------------------------------------------------
------------------MKAEEKCISEIFAD--------------------------NN
SYEIPNYQRPYSWNQ------------DNVSDLVNDINDAFE------------------
---------------------NDLKEYFIGSIITIEKDK---------------------
---------------KTFEVVDGQQRLTTITLIFSALRNLIKNE----------------
--------------------TAKSELQKK--------------ILPINAL----------
--------------------TDEPEQPRLKVRN-----------------------KE-E
MFF---------------------------YDYILLNKKLDDDYNF--------------
-------------------------------LEIERKFINNVRTIETLLGEY--------
------------------------------------DETYLKKYANYLLQNVYLVLVKT-
------DSFESAYRLFNVLNARGLALSNADLLKNLLFGRC--------------------
------SNETEQKKVEKYWNLLEDIITL--------------------------------
-----------------KNIDIFLSHYRTSLKGNKA------------------------
------------------------------------QNDLFQEYDSYLKNNAI-------
------------------------------------------------------------
-----------------------SSEYFCK-KL-IE-TA-KHY-IKI--RKN--------
------------------------------------------------------------
------------------------------------------------------------
------------------------------------------------------------
------------------------------------------------------------
------------------------------------------------------------
------------------------------------------------------------
------------------------------------------------------------
------------------------------------------------------------
------------------------------------------------------------
------------------------------------------------------------
------------------------------------------------------------
------------------------------------------------------------
------------------------------------------------------------
------------------------------------------------------------
------------------------------------------------------------
------------------------------------------------------------
------------------------------------------------------------
------------------------------------------------------------
------------------------------------------------------------
------------------------------------------------------------
------------------------------------------------------------
------------------------------------------------------------
------------------------------------------------------------
------------------------------------------------------------
------------------------------------------------------------
------------------------------------------------------------
------------------------------------------------------------
------------------------------------------------------------
------------------------------------------------------------
------------------------------------------------------------
------------------------------------------------------------
------------------------------------------------------------
----------DFEEN--------NIKK--------------IVHSL-----LNVSY----
----DEWLPTILT-FMNNPVKDL-------------------------------------
--------------------AFNEFLSLIEKTTYQN----WVR-----RLGRTK------
RNT--------------------VYYNLINL---INKGT---------------------
--------------------NKAE---IV-------------------------------
----------------------------------------------SKILELTN------
----NEEF-----------FKIL------ES-NLYGMSY---------------------
---------------------------------------------AKAVLLRLENSIQ--
--------------------DD-SVFKS--------------------------------
-----------------YSGLISIEHILPQKAT-E----------TYW---T-ER--F--
------------------------------------------------------------
-SNQQINEN--------------------VHRIGNLVLLSGRK-NS--------Q-AQNY
NFDK-----------KKDV--------------------------YLKN-----------
-----------SEKVSFDL-----------------------------------------
--TKEIC-----------------------------------------------------
--EKSEWNLD-NFNKRQNQMIENS--RKLWEIK---------------------------
------------------------------------------------------------
------------------------------------------------------------
------------------------------------------------------------
------------------------------------------------------------
------------------------------------------------------------
------------------------------------------------------------
------------------------------------------------------------
------------------------------------------------------------
------------------------------------------------------------
------------------------------------------------------------
------------------------------------------------------------
------------------------------------------------------------
------------------------------------------------------------
------------------------------------------------------------
------------------------------------------------------------
-----------------------------------------------------
>GmrSD|gi|344200413|ref|YP_004784739.1|hypothetical protein Acife_2303 [Acidithiobacillus ferrivorans]
------------------------------------------------------------
------------------------------------------------------------
------------------------------------------------------------
------------------------------------------------------------
------------------------------------------------------------
------------------------------------------------------------
------------------------------------------------------------
------------------------------------------------------------
------------------------------------------------------------
------------------------------------------------------------
------------------------------------------------------------
------------------------------------------------------------
---------------MARIENHKYSIEEAFRE---------------------------C
FYIVPDYQREYVWTD------------KEVHQLLEDIGEQI-------------------
-------------------DAGTTREYFIGTVLVSPTDQK--------------------
---------------NHYEVIDGQQRLTTFFLLLCALKHLFQGEP---------------
------------------QRQMISGLIST--------------SYV-DSD----------
--------------------GEVRTNLKLEPRY----------------------ESAGE
VM----------------------------AKLVELDADPQSVRAGIQASGI--------
-----------------------------ASFGSLENLVNAYSTLYRYLKDN--------
----------------------------------YDDAPKLKKYWGYLANNVVFIQIST-
-------DVSSALKIFETINERGVGLNPMDLLKNLLFTQ---------------------
------VKQAQFTQLKDEWKKITKPLEK--------------------------------
---------------QKEKPLRLLRYFLMANYVIKNERGNSVVR----------------
------------------------------------EDEIYDWFIAKDNAALC-------
------------------------------------------------------------
-------------------DYAGKPFEFVRKVI-RN--V-EHY-LAF--ANGLG------
------------------------------------------------------------
------------------------------------------------------------
------------------------------------------------------------
------------------------------------------------------------
------------------------------------------------------------
------------------------------------------------------------
------------------------------------------------------------
------------------------------------------------------------
------------------------------------------------------------
------------------------------------------------------------
------------------------------------------------------------
------------------------------------------------------------
------------------------------------------------------------
------------------------------------------------------------
------------------------------------------------------------
------------------------------------------------------------
------------------------------------------------------------
------------------------------------------------------------
------------------------------------------------------------
------------------------------------------------------------
------------------------------------------------------------
------------------------------------------------------------
------------------------------------------------------------
------------------------------------------------------------
------------------------------------------------------------
------------------------------------------------------------
------------------------------------------------------------
------------------------------------------------------------
------------------------------------------------------------
------------------------------------------------------------
------------------------------------------------------------
------------------------------------------------------------
----------N-D---------GKRSL-----------AMDSLKRL-----AGGAF----
----SLHFVLLLA--AANF-----------------------------------------
-----------------PKPLFDHFVAQLESFLFYY-----IF----TKTPTKD------
LER--------------------SFSQWADE---LRAIAEISDPMKQKA-----------
--------------------QLNAFVADRFEK----------------------------
----------------------------------------------------NMRG----
---KSQEL-----------ADAL------KRFTLYSMQQYR-------------------
---------------------------------------------TRYLLARLTQHVE--
--------------------M-AFSGLKVPGSLEPFT-----------------------
--------------------NLEIEHILPNKPE------------DD-------------
----------------------------------------------------LRGKWATE
NPGMVYDDY--------------------KNRLGNLTLLEKPI-NI--------V-AGND
FYTA-----------KQVE--------------------------YG-------------
-------------KSGNYL-----------------------------------------
--TRSLVALTDVGQNTSISRI------------------------------------NAK
LEAFPAWNAA-SIEKRHAMLIALA--QDVWKTTAIDV-----------------------
------------------------------------------------------------
------------------------------------------------------------
------------------------------------------------------------
------------------------------------------------------------
------------------------------------------------------------
------------------------------------------------------------
------------------------------------------------------------
------------------------------------------------------------
------------------------------------------------------------
------------------------------------------------------------
------------------------------------------------------------
------------------------------------------------------------
------------------------------------------------------------
------------------------------------------------------------
------------------------------------------------------------
-----------------------------------------------------
>GmrSD|gi|313888945|ref|ZP_07822605.1|conserved hypothetical protein [Peptoniphilus harei]
------------------------------------------------------------
------------------------------------------------------------
------------------------------------------------------------
------------------------------------------------------------
------------------------------------------------------------
------------------------------------------------------------
------------------------------------------------------------
------------------------------------------------------------
------------------------------------------------------------
------------------------------------------------------------
------------------------------------------------------------
------------------------------------------------------------
------------------MKGDGIQLYSYMEGS-------------------------NN
RYVIPVYQRRYDWKI------------ENCKQLYNDLLRL--------------------
-------------------TDDKEGNHFFGSIVSDVVG----------------------
-----------AGSTTEYHIIDGQQRLTTVTLLLLAITKLVEKGEV--------------
---------------ESKEVALNDQIMER--------------FII-AKWAK--------
----------------------EDDRIKLIPVK------------------------RDR
QAL---------------------------HSLIFGEEDEYV------------------
---------------------------------ENSNLTINFKYFYERLRKD--------
-------------------------------------SNLIDEIYSAI-QRLQVISITL-
------EKGDDAQLIFESLNSTGLALSEGDKIRNFILMNLPL------------------
--------DEQNKYFEKYWIKIEDLT----------------------------------
----------------NKRIDNFVRNYLSIKTFSTPT-----------------------
------------------------------------MAKVYFEFKEYVNKHN--------
------------------------------------------------------------
----------------------DSLEKLLEDML-RY--S-KFY-KKL--LDGE-------
------------------------------------------------------------
------------------------------------------------------------
------------------------------------------------------------
------------------------------------------------------------
------------------------------------------------------------
------------------------------------------------------------
------------------------------------------------------------
------------------------------------------------------------
------------------------------------------------------------
------------------------------------------------------------
------------------------------------------------------------
------------------------------------------------------------
------------------------------------------------------------
------------------------------------------------------------
------------------------------------------------------------
------------------------------------------------------------
------------------------------------------------------------
------------------------------------------------------------
------------------------------------------------------------
------------------------------------------------------------
------------------------------------------------------------
------------------------------------------------------------
------------------------------------------------------------
------------------------------------------------------------
------------------------------------------------------------
------------------------------------------------------------
------------------------------------------------------------
------------------------------------------------------------
------------------------------------------------------------
------------------------------------------------------------
------------------------------------------------------------
------------------------------------------------------------
-------SGFNNR----------DLDS--------------AMFNF-----MKMDR----
----TVTEPFFME-IFSLQDEGKL------------------------------------
-----------------NLDDLIGIYEIIESYLFRR----NIC-----GVGTNA------
LNK--------------------IFLNLNKD---IIRYDGSTDKY---------------
---------------------VEKLKYNLINK----------------------------
-------------------------------------------------RDSGRFP----
---KDEEF-----------YENL------NNKEIYLMRGGF-------------------
---------------------------------------------KNYLFNKIENYKT--
---------------------VETKDIYNHLDD---------------------------
-------------------GTYSIEHIMPQK--LN----------DDW---F-EELGD--
------------------------------------------------------------
NAEEIHEKW--------------------IHKLGNLTI--TGY-NS--------D-MGNS
SFTK-----------KRDG-----------------------KHGF--------------
------------KKSGIRM-----------------------------------------
--NQDLALLDS-------------------------------------------------
------WGEE-EIEKRQKDLLNLS-VYEIWKYPT-T-N----------------------
------------------------------------------------------------
------------------------------------------------------------
----------------------FELQR----ED--VE-----------------------
----------------------YISL-ADDYDLK-GKKILK----------INFRGEE-S
SF--R-----SWSEAFTFVI---------------KQLHYEDKS----------------
------------QLINLV-TQ---------------------------------------
------------------------------------------------------------
------------------------------------------------------------
-KR-D--DILGN--SLSI---------D--FEDLIN------------------------
----------------YEKIDESIFVS-TNNNTNTKIRILSKLFELY--------EEDPD
NLIFYF----EDSDNF--------------DRTPEN----IKEEYWKYAIPIIKEANIDN
ETFMNVTRSKGSWITGTTGTSGFYISCYYYMKSAKVSMTLNKPDKEVNKAAFDYLYKNKE
NIENNLGLKLYWNRLDDNKMSTID-------------VAIENINSKDKSNWEKIAKFHAE
MSDAFYKEFVPRLREFKNQYKK--------------------------------------
------------------------------------------------------------
-----------------------------------------------------
>GmrSD|gi|393079731|gb|EJB80462.1|hypothetical protein HPHPH3_0820 [Helicobacter pylori Hp]
------------------------------------------------------------
------------------------------------------------------------
------------------------------------------------------------
------------------------------------------------------------
------------------------------------------------------------
------------------------------------------------------------
------------------------------------------------------------
------------------------------------------------------------
------------------------------------------------------------
------------------------------------------------------------
------------------------------------------------------------
------------------------------------------------------------
------------------MKAIQSTINDFFALT-------------------------GT
IFSIPVYQRNYTWEE------------ENYEKLLQDIVGIS-------------------
---------------------QNKKTHFMGSITYILHLIDD-------------------
--------EKSLRQLQEFVIIDGQQRITTVMLLLKAIETKIQNKAI--------------
----------------------KKEID----------------GLL-NLS----------
-----------------------GQKLRLKPIK------------------------SDK
EAF---------------------------DLVMQNRSHEIQ------------------
---------------------------------GVSHIRNNYKFFTKELDNYISK-----
-------------------------------------GYRIEEIYGAF-LRLKIVAIGL-
-----ELGEDDPQVVFESINATGVQLKGLDLIRNYLMMGENS------------------
--------DRQKHLYETYWVPLEDWL----------------------------------
---------------GERDLNDFILTYLRIYFEDKLKKE---------------------
------------------------------------EREVYYALKAHHRDNFS-------
------------------------------------------------------------
----------------------DDIQGLMSDMR-EY--G-RIY-QIF--L--D-------
------------------------------------------------------------
------------------------------------------------------------
------------------------------------------------------------
------------------------------------------------------------
------------------------------------------------------------
------------------------------------------------------------
------------------------------------------------------------
------------------------------------------------------------
------------------------------------------------------------
------------------------------------------------------------
------------------------------------------------------------
------------------------------------------------------------
------------------------------------------------------------
------------------------------------------------------------
------------------------------------------------------------
------------------------------------------------------------
------------------------------------------------------------
------------------------------------------------------------
------------------------------------------------------------
------------------------------------------------------------
------------------------------------------------------------
------------------------------------------------------------
------------------------------------------------------------
------------------------------------------------------------
------------------------------------------------------------
------------------------------------------------------------
------------------------------------------------------------
------------------------------------------------------------
------------------------------------------------------------
------------------------------------------------------------
------------------------------------------------------------
------------------------------------------------------------
--RDHYFLHRGDPQQL------ANLRL--------------RIKDL-----VKIKF----
----GVAKPFVLR-CARDFEEGKL------------------------------------
-----------------DYENFHEILQILIGYFVRR----SVC-----GDPSPT------
LTR--------------------VLYSLYKQ---LGEDVS--------------------
---------------------ADALKRYLGKSV---------------------------
--------------------------------------------------DQTAFP----
---NDDRI-----------KAAF------LVRNAYSANQV--------------------
---------------------------------------------CKFILLEIEKLSN--
---------------------AEPPRE---------------------------------
-------------------ENLEVEHFYPKTP--T----------QEW---R-DRVGD--
------------------------------------------------------------
-YFTFEQDY--------------------LHNFGNLTL--SGQ-NQ--------R-LSNK
SYDE-----------KIAL------------------------ME---------------
------------EYSSLHL-----------------------------------------
--NDYFINNTHS------------------------------------------------
------WGIE-EVRNRSEYLADQF--CQVGLFKD-L-P----------------------
------------------------------------------------------------
------------------------------------------------------------
----------------------KEYRT---------------------------------
-------------------RELHKTLDDNLTNHNLQS--------------VKLPNDQRR
MA--R-----NAKELASVVI---------------DYLLENARE----------------
------------AFESYT-DD---------------------------------------
------------------------------------------------------------
------------------------------------------------------------
----------ESQKYIYW---------SKAKAEARD------------------------
-----------RDGTLVVPFEKYGFYFVSNASYQTTGSNLKDLILGC--------DLNPR
DFIVE-------------------------------------------------------
------------------------------------------------------------
------------------------------------------------------------
------------------------------------------------------------
------------------------------------------------------------
-----------------------------------------------------
>GmrSD|gi|373456386|ref|ZP_09548153.1|protein of unknown function DUF262 [Caldithrix abyssi DSM]
------------------------------------------------------------
------------------------------------------------------------
------------------------------------------------------------
------------------------------------------------------------
------------------------------------------------------------
------------------------------------------------------------
------------------------------------------------------------
------------------------------------------------------------
------------------------------------------------------------
------------------------------------------------------------
------------------------------------------------------------
------------------------------------------------------------
---------------MNEIQGIARTIRELLK---------------------------GV
KYSIDYYQREYRWGT------------KQVLELLNDLTSKFLEGY---------------
------------QPEHKREQVEKYPHYFLGSIIISSKD----------------------
---------------AGKFIVDGQQRLTSITLLLILLRNLQ-------------------
-----------------QNRNDKVYIDDL-------------IYSEKFGKKSF-------
---------------------------NL--------------------------VVPER
EACL--------------------------TALFEGKSFDSNGM----------------
-------------------------------SESVINIYNRYQDLEEHF-----------
--------------------------------PEELRNHALPYFIDWLLENVHMVEITA-
------YSDEDAYTIFETMNDRGLSLTPTEMLKGYLLANLIE------------------
---------EKRDESNRLWKKRIEEITE--------------------------------
--------------WGKDVESDFFKNWLRSQYAQKIRERKKGAKPEDF------------
-------------------------------------DRIGTEYHRWIR-----------
------------------------------------------------------------
----------ENSKNIGLTSSDDFYNFIHRNFN-FF--I-RQY-NML--MNASH------
------------------------------------------------------------
------------------------------------------------------------
------------------------------------------------------------
------------------------------------------------------------
------------------------------------------------------------
------------------------------------------------------------
------------------------------------------------------------
------------------------------------------------------------
------------------------------------------------------------
------------------------------------------------------------
------------------------------------------------------------
------------------------------------------------------------
------------------------------------------------------------
------------------------------------------------------------
------------------------------------------------------------
------------------------------------------------------------
------------------------------------------------------------
------------------------------------------------------------
------------------------------------------------------------
------------------------------------------------------------
------------------------------------------------------------
------------------------------------------------------------
------------------------------------------------------------
------------------------------------------------------------
------------------------------------------------------------
------------------------------------------------------------
------------------------------------------------------------
------------------------------------------------------------
------------------------------------------------------------
------------------------------------------------------------
------------------------------------------------------------
------------------------------------------------------------
----------G-NV--------AELNH---------------VMYN---AHHGF------
----TLQYMVLLAPLTLEDTEAII------------------------------------
-----------------KRK-IRIAARFIDILLAWR----IWN---FRSISYST------
MQY--------------------SMFLVMKE---I-------------------------
-----------------RGLEPKKLAKTLYNRLQ--------------------------
---------------------------------------------REEENFRKNSP----
---YHRRE-----------I-GF---------YMHQQNRRA-------------------
---------------------------------------------IHRLLARLTEYVE--
---------------------VQSGLDSNYKNYVREE-----------------------
-----------------GKNRFEVEHIWADKYEYH---------ED--------------
----------------------------------------------------------EF
EHPSDFQEN--------------------RNRIGGLLLLPKSF-NA--------S-YGDL
KYGE-----------KLPH--------------------------Y--------------
------------LKQNL-L-----------------------------------------
--AQSLHPQCYEHNPGFLRFIEQSGLPFKPYEH---------------------------
------FDRK-ALDERCELYRMIA--EHVWNPEDL--LREV-------------------
------------------------------------------------------------
------------------------------------------------------------
------------------------------------------------------------
------------------------------------------------------------
------------------------------------------------------------
------------------------------------------------------------
------------------------------------------------------------
------------------------------------------------------------
------------------------------------------------------------
------------------------------------------------------------
------------------------------------------------------------
------------------------------------------------------------
------------------------------------------------------------
------------------------------------------------------------
------------------------------------------------------------
-----------------------------------------------------
>GmrSD|gi|406575818|ref|ZP_11051505.1|hypothetical protein B277_13704 [Janibacter hoylei]
------------------------------------------------------------
------------------------------------------------------------
------------------------------------------------------------
------------------------------------------------------------
------------------------------------------------------------
------------------------------------------------------------
------------------------------------------------------------
------------------------------------------------------------
------------------------------------------------------------
------------------------------------------------------------
------------------------------------------------------------
------------------------------------------------------------
------------------MPQEHESLKKALD---------------------------DK
TFVIADYQRPYAWTD------------KQLGDLWGDLDLL--------------------
----------------------GDGEHFAGTLVLRETGH---------------------
-----KKTTSAGETLKEYEVVDGQQRLTTVTILMTRLAKAL-------------------
-----------DQIQGVTDEGLADGVLEAKRQIGAL---VRIQLLGTQEP----------
---------------------------RLQL------------------------GTDLR
GFW--------------------------RDHIIEDLPAPSDP-----------------
-------------------------------IASARRLLRAATFFDQRL-----------
-------------------------VELVEGAAPEVAAGRLLDLRRRLTSGLQLLVYPI-
------KSTAEVGVIFETLNDRGILLTDLEKIKNYLLYLASQLD----------------
----DVRRTKLADLINERWSGVFKN-----------------------------------
-----------LAGLPSDSEDRLLRSHWLATQEPNIRLWERSESIKKKFPRTHYVHGSQR
LRDDDAGDRTDPEAMR---------------------QRLFDDVSD--------------
------------------------------------------------------------
---------------------------YVDQLW-QC--S-AFL-RDL-------------
------------------------------------------------------------
------------------------------------------------------------
------------------------------------------------------------
------------------------------------------------------------
------------------------------------------------------------
------------------------------------------------------------
------------------------------------------------------------
------------------------------------------------------------
------------------------------------------------------------
------------------------------------------------------------
------------------------------------------------------------
------------------------------------------------------------
------------------------------------------------------------
------------------------------------------------------------
------------------------------------------------------------
------------------------------------------------------------
------------------------------------------------------------
------------------------------------------------------------
------------------------------------------------------------
------------------------------------------------------------
------------------------------------------------------------
------------------------------------------------------------
------------------------------------------------------------
------------------------------------------------------------
------------------------------------------------------------
------------------------------------------------------------
------------------------------------------------------------
------------------------------------------------------------
------------------------------------------------------------
------------------------------------------------------------
------------------------------------------------------------
-----------------------------------------------------------E
GTSTAFASSTADPADI------ARVS-------------------R---NSQALVRSGV-
---VAQFLPLLFATRLASPG----------------------------------------
----------------NAAG-YADVLVACETFAARV----FAI----CARRSGA------
GRQ----------------ALAGLAHQVFKGSTSIGD-----------------------
------------------------AVTRVGSL----------------------------
--------------------------------------------------TWEYAP----
----DSLV-----------RNNL-----TVETNWYVRS----------------------
--------------------------------------------SHKYVLYEYELSKGKT
VAVL----------------KPFETFTKNF------------------------------
--------------------EKTTEHILPRNPKDIDKASP-TYAGS-W---R--DIF---
------------------------------------------------------------
-SDDERKSH--------------------THSLGNLILTMD---NS--------S-YSNK
EYVE-----------KRGKT------------------GQTQPPCY--------------
------------FTAALASEREVAEKWPS-------------------------------
------------------------------------------------------------
------WTAK-AIEERLAALTTWA-VSERWPATGPSTSEPTV-DDPADDADQAP------
------------------------------------------------------------
------------------------------------------------------------
------------------------------------------------------------
------------------------------------------------------------
------------------------------------------------------------
------------------------------------------------------------
------------------------------------------------------------
------------------------------------------------------------
------------------------------------------------------------
------------------------------------------------------------
------------------------------------------------------------
------------------------------------------------------------
------------------------------------------------------------
------------------------------------------------------------
------------------------------------------------------------
-----------------------------------------------------
>GmrSD|gi|348029018|ref|YP_004871704.1|hypothetical protein GNIT_1594 [Glaciecola nitratireducens]
------------------------------------------------------------
------------------------------------------------------------
------------------------------------------------------------
------------------------------------------------------------
------------------------------------------------------------
------------------------------------------------------------
------------------------------------------------------------
------------------------------------------------------------
------------------------------------------------------------
------------------------------------------------------------
------------------------------------------------------------
------------------------------------------------------------
-------------MSGNLLATNTVSLSDLLSGE--------------------------K
RFEVPLYQRDYSWTQ------------EHWEDLWNDILDISQD-----------------
----------------------FDTKHYMGSLVLQQDQE---------------------
---------------RKYKIIDGQQRITTLSIFVVAVLSILNDLIDQ-------------
------------DNEANDNKRRAKIIRER--------------FIG-DEDP---------
--------------------TSLRYSSKLSLNN-----------------------NNKD
IY----------------------------ERFLIQLDTPRNLR----------------
-----------------------------GINASSKLILKCKDYFKEKIVTY--------
------------------------------AQSELTGEYVVDFLTNQVARKLIFIQIEV-
------EDELSAYTVFETLNARGVELSSSDLLKNYLFSLL--------------------
------VSSTDQDIIQRQWDKICFNVKS--------------------------------
----------------ED-LPDFLRYYINSTERFVR------------------------
------------------------------------SHQLFKRIKVNI------------
------------------------------------------------------------
-------------------QTAANAQKFLNDLE-QE--S-EVF-NAL--KDPSS------
------------------------------------------------------------
------------------------------------------------------------
------------------------------------------------------------
------------------------------------------------------------
------------------------------------------------------------
------------------------------------------------------------
------------------------------------------------------------
------------------------------------------------------------
------------------------------------------------------------
------------------------------------------------------------
------------------------------------------------------------
------------------------------------------------------------
------------------------------------------------------------
------------------------------------------------------------
------------------------------------------------------------
------------------------------------------------------------
------------------------------------------------------------
------------------------------------------------------------
------------------------------------------------------------
------------------------------------------------------------
------------------------------------------------------------
------------------------------------------------------------
------------------------------------------------------------
------------------------------------------------------------
------------------------------------------------------------
------------------------------------------------------------
------------------------------------------------------------
------------------------------------------------------------
------------------------------------------------------------
------------------------------------------------------------
------------------------------------------------------------
------------------------------------------------------------
-----DYWSGYP-----------EISK--------------YLKSI-----KVFGA----
----KQIYPLLMA-CVRKF-----------------------------------------
-----------------ANSEVIRVLKLIEAILFRY----SVI----GKLNPNS------
LES--------------------ILSKAAVG---VHSGQLT-------------------
--------------------TPRAIFNELK------------------------------
----------------------------------------------------DVYV----
---NDGDF-----------LQSF-------KKARIVTKNRKKV-----------------
---------------------------------------------VRYILFKIENSLR--
---------------------Q-TELDWE-------------------------------
------------------TNSGTIEHILPENPS------------DKW---T-EV-----
------------------------------------------------------------
IATRDHEEY--------------------IYRLGNYCLLSPSD-NK--------R-VGND
SLST-----------KQSI--------------------------YQ-------------
-------------MSDYQL-----------------------------------------
--SNEIID----------------------------------------------------
----EIWNKE-SIECRQQMLAERA--VVLWKSDYLI------------------------
------------------------------------------------------------
------------------------------------------------------------
------------------------------------------------------------
------------------------------------------------------------
------------------------------------------------------------
------------------------------------------------------------
------------------------------------------------------------
------------------------------------------------------------
------------------------------------------------------------
------------------------------------------------------------
------------------------------------------------------------
------------------------------------------------------------
------------------------------------------------------------
------------------------------------------------------------
------------------------------------------------------------
-----------------------------------------------------
>GmrSD|gi|208435404|ref|YP_002267070.1|hypothetical protein HPG27_1462 [Helicobacter pylori]
------------------------------------------------------------
------------------------------------------------------------
------------------------------------------------------------
------------------------------------------------------------
------------------------------------------------------------
------------------------------------------------------------
------------------------------------------------------------
------------------------------------------------------------
------------------------------------------------------------
------------------------------------------------------------
------------------------------------------------------------
------------------------------------------------------------
---------------MAKIDSYEWYLKDTLKKGL--------------------------
YHQIPIYQRPYQWTE------------ENCEKLLDDLFFNYED-----------------
---------------------DRESDYFCGSLVLVKSDPNS-------------------
-------------KTETYDIVDGQQRLSTFILLAKVLADLYNDCLD--------------
-------------------PEYLEYLQES--------------WKD--RY----------
-----------------------TERKRLSFNTIGS--------------------NA-E
DDF---------------------------AYALEHFNDSQASKN---------------
-------------------------------KNNKNNYLKNAICLKDYLMKK--------
------------------------------------EIKNINSFIEWLYSNVKFITIIC-
------PNIDKALRIFNVLNARGLALNATDIFKGELLKEL--------------------
------AKEEDQKKLVSRWNALNQKCSD--------------------------------
-----------NDLTMETLFSWYLTYLNPVTSREKM------------------------
------------------------------------EKELVTWFNI--------------
------------------------------------------------------------
--------------------LNKPPLEYLKGVE-DF-YN-AYC-E---------------
------------------------------------------------------------
------------------------------------------------------------
------------------------------------------------------------
------------------------------------------------------------
------------------------------------------------------------
------------------------------------------------------------
------------------------------------------------------------
------------------------------------------------------------
------------------------------------------------------------
------------------------------------------------------------
------------------------------------------------------------
------------------------------------------------------------
------------------------------------------------------------
------------------------------------------------------------
------------------------------------------------------------
------------------------------------------------------------
------------------------------------------------------------
------------------------------------------------------------
------------------------------------------------------------
------------------------------------------------------------
------------------------------------------------------------
------------------------------------------------------------
------------------------------------------------------------
------------------------------------------------------------
------------------------------------------------------------
------------------------------------------------------------
------------------------------------------------------------
------------------------------------------------------------
------------------------------------------------------------
------------------------------------------------------------
------------------------------------------------------------
------------------------------------------------------------
------------ILE-------MQ-DR--------------HAHLL-----SYKDD----
----DYLHVILCASILHHYSD---------------------------------------
-------------------QDIEALKELLVKFYYQD----WVA-----GQTKTT------
RSQ--------------------TCCNIIIA---LKEKK---------------------
--------------------SIIDIASIVKK-----------------------------
-------------------------------------------------YFKDKNI----
---T-QRF-----------KENL------QDSNLYTKFYFAGKSVKKNSW----------
---------------------------------------------LKPILILVEYFIS--
--------------------DDPRPKRIE-------------------------------
------------------KNDFHVEHILPQKPDLS----------SQW---V-KD--F--
------------------------------------------------------------
-SEEERGLY--------------------THSLANLTLLGGTK-NA--------Q-ASNL
DFKE-----------KKEI--------------------------YMGNAVKLGKDKRGR
EK-------PFKVMTCYKM-----------------------------------------
--TIDVA-----------------------------------------------------
--QYTEWTPK-SLEKRKEELIKRI--ESVLTL----------------------------
------------------------------------------------------------
------------------------------------------------------------
------------------------------------------------------------
------------------------------------------------------------
------------------------------------------------------------
------------------------------------------------------------
------------------------------------------------------------
------------------------------------------------------------
------------------------------------------------------------
------------------------------------------------------------
------------------------------------------------------------
------------------------------------------------------------
------------------------------------------------------------
------------------------------------------------------------
------------------------------------------------------------
-----------------------------------------------------
>GmrSD|gi|302383149|ref|YP_003818972.1|hypothetical protein Bresu_2039 [Brevundimonas subvibrioides ATCC]
------------------------------------------------------------
------------------------------------------------------------
------------------------------------------------------------
------------------------------------------------------------
------------------------------------------------------------
------------------------------------------------------------
------------------------------------------------------------
------------------------------------------------------------
------------------------------------------------------------
------------------------------------------------------------
------------------------------------------------------------
------------------------------------------------------------
----------------MQLSPLHLSVAKLL---------------------------DGR
LFRIPGYQRAYSWQS------------RQRADLFKDIEEA--------------------
--------------------HRSGREHFMATVVALAREK---------------------
-------RVIAADELQVVELVDGQQRVTSLVILIKAIEKAL-------------------
------------GETDGAERKSKRDLQD--------------LLVKGDDH----------
---------------------------SLVLLQT---------------------NHDSS
DVF---------------------------LNYLRKGELTGSVA----------------
-------------------------------TGSDQNLLNAMRESEEVV-----------
--------------------------------ARWQAAGELVALLGTIRNKLSLIYHEL-
------LDEATVYRVFEVLNSRGLDVRWIDKTKSQLMASICEYV----------------
--DDPASRAEGLREMQTIWQDIYRI-----------------------------------
------------LGLREGLGTESLRLAGTWSALNQPNRIVSD------------------
-------------------------EDASRELVRRAGEKLPSIIE---------------
------------------------------------------------------------
---------------------------AAQWLR-QV--V-REV-NEL-------------
------------------------------------------------------------
------------------------------------------------------------
------------------------------------------------------------
------------------------------------------------------------
------------------------------------------------------------
------------------------------------------------------------
------------------------------------------------------------
------------------------------------------------------------
------------------------------------------------------------
------------------------------------------------------------
------------------------------------------------------------
------------------------------------------------------------
------------------------------------------------------------
------------------------------------------------------------
------------------------------------------------------------
------------------------------------------------------------
------------------------------------------------------------
------------------------------------------------------------
------------------------------------------------------------
------------------------------------------------------------
------------------------------------------------------------
------------------------------------------------------------
------------------------------------------------------------
------------------------------------------------------------
------------------------------------------------------------
------------------------------------------------------------
------------------------------------------------------------
------------------------------------------------------------
------------------------------------------------------------
------------------------------------------------------------
------------------------------------------------------------
------------------------------------------------------------
------------------------------------------NGDV---RLSAVTK----
---IAHARMLAIAIKLRKF-----------------------------------------
----------------DPAT-QEGLLGAWEKVTFR------IF--GLAGRDTRH------
MVG----------------DYVRLGFDILARKMTSTD-----------------------
------------------------IAK---------------------------------
------------------------------------------------------------
---ALANL-GEG-FEIDEIIDD------GDWSECYGGWSEE-------------------
---------------------------------------------LRYLLFRYDERLA--
---------------------KDAGEQINAAQW---------------------------
------------TKIWSMDASKSIEHIVPQSS----------------------------
------------------------------------------------------------
-----DKRY--------------------IHHLGNLTMLPPGV-NS--------S-LKDK
PPAK-----------KSDR--------------------------Y--------------
------------IECGIKETV---------------------------------------
-------------------------------------------------------AVGRL
VQERRGWTEQ-DVHQRAQRLLEFV-RTE-WG-----------------------------
------------------------------------------------------------
------------------------------------------------------------
------------------------------------------------------------
------------------------------------------------------------
------------------------------------------------------------
------------------------------------------------------------
------------------------------------------------------------
------------------------------------------------------------
------------------------------------------------------------
------------------------------------------------------------
------------------------------------------------------------
------------------------------------------------------------
------------------------------------------------------------
------------------------------------------------------------
------------------------------------------------------------
-----------------------------------------------------
>GmrSD|gi|393046175|gb|EJB47155.1|hypothetical protein HPHPA17_0599 [Helicobacter pylori Hp]
------------------------------------------------------------
------------------------------------------------------------
------------------------------------------------------------
------------------------------------------------------------
------------------------------------------------------------
------------------------------------------------------------
------------------------------------------------------------
------------------------------------------------------------
------------------------------------------------------------
------------------------------------------------------------
------------------------------------------------------------
------------------------------------------------------------
------------------MEAREATLLKFFKDNQ------------------------NN
QFVIPIYQRVYSWKK------------EQCEQLWDDIIKIG-------------------
-------------------GNDKMNGHFIGSILYVLDG----------------------
-----------NTPSSPLLIIDGQQRLTTIMLLFIALRDHLNDEDE--------------
----------------LLEKFSRKEIES---------------YLI-NNNKN--------
----------------------GDKKFRLILSE------------------------SDK
DTL---------------------------LSLIDENKRKPSE-----------------
---------------------------------PSVKIVENFKLFEKWISEN--------
-------------------------------------TGKLETIFKGL-EKLMIVWIAL-
-----EKGKDDPQLIFESMNSKGIELTQTDLIRNYIVMETEV------------------
--------EKQEDFYNGYWRAMEEDF----------------------------------
-------------KQNETLFNRFVRHYLTIKTGKIPI-----------------------
------------------------------------EKRVYEAFKDYHQKEG--------
------------------------------------------------------------
----------------------IEIEDLLKDLQ-KY--C-GFF-CQI--A--F-------
------------------------------------------------------------
------------------------------------------------------------
------------------------------------------------------------
------------------------------------------------------------
------------------------------------------------------------
------------------------------------------------------------
------------------------------------------------------------
------------------------------------------------------------
------------------------------------------------------------
------------------------------------------------------------
------------------------------------------------------------
------------------------------------------------------------
------------------------------------------------------------
------------------------------------------------------------
------------------------------------------------------------
------------------------------------------------------------
------------------------------------------------------------
------------------------------------------------------------
------------------------------------------------------------
------------------------------------------------------------
------------------------------------------------------------
------------------------------------------------------------
------------------------------------------------------------
------------------------------------------------------------
------------------------------------------------------------
------------------------------------------------------------
------------------------------------------------------------
------------------------------------------------------------
------------------------------------------------------------
------------------------------------------------------------
------------------------------------------------------------
------------------------------------------------------------
-------KKEANK----------DLSK--------------ALSFL-----VDLEM----
----DVVYPLLLE-LYSDYKGEVL------------------------------------
-----------------SKDDFRRSIALIESYIFRR----AVC-----GISSSG------
LNK--------------------FFASFTKK---IQKDEY--------------------
---------------------LESIEKHFGSL----------------------------
-------------------------------------------------TENRRFP----
---DDDEF-----------KEEF------MRKDFYKFEL---------------------
---------------------------------------------IKYLFNRMENFNR--
---------------------KEREPT---------------------------------
-------------------DKYTIEHIMPQK--LT----------EEW---E-RDLGQ--
------------------------------------------------------------
DHERIHTQY--------------------LHTIGNLTL--TGY-NS--------E-YSNK
SFQE-----------KQGM-----------------------KGGF--------------
------------KDSPLRL-----------------------------------------
--NQGLRNLES-------------------------------------------------
------FGEK-EIEERANDLADWA--LKIWTYPK-L-E----------------------
------------------------------------------------------------
------------------------------------------------------------
----------------------AETLE----KY---KP------K-KEKK--EKKEKEKY
KLKKEKK---------------VYDL-SS----------------------YKFSSN---
-----------SRELFDILR---------------KEINAFDER--ITEKF-------NQ
KYIAYKFCK--ISFVDIV-VQ---------------------------------------
------------------------------------------------------------
------------------------------------------------------------
-NK-G--------LKLYL---------KMNLNELQD----EIKE--KLKIRDVSS----I
G---CPCFGN-----MEVEL------E-TKENIPYCLGLIKQALEK----QMGGRNRQ--
------------------------------------------------------------
------------------------------------------------------------
------------------------------------------------------------
------------------------------------------------------------
------------------------------------------------------------
-----------------------------------------------------
>GmrSD|gi|395647211|ref|ZP_10435061.1|hypothetical protein Pext1s1_01495 [Pseudomonas extremaustralis 14-3 substr.]
------------------------------------------------------------
------------------------------------------------------------
------------------------------------------------------------
------------------------------------------------------------
------------------------------------------------------------
------------------------------------------------------------
------------------------------------------------------------
------------------------------------------------------------
------------------------------------------------------------
------------------------------------------------------------
------------------------------------------------------------
------------------------------------------------------------
----------------MSSEISQLSIKALLS--------------------------GRD
EYVIPMYQRNYAWEE------------GEIMQLIQDVIDYLPE-----------------
-------------------DGDQARNYYIGTLVVYER-----------------------
----------PDSKTPVFETIDGQQRLTTLSLLTSYLKNT--------------------
-------------------------------------------R----------------
-----------------AVELAWYT--NLSIHFDS--------------------RERSR
ATF---------------AAIFEKKFNDDPAEVL--------------------------
-----------------------------TKKQINTGILNGYRLIQKVLP----------
-------------------------------QKLKENDVSPQQFADYLFRYVQIMRVKV-
------PTDTDLNHYFEIMNNRGEQLEKHEVLKARMMEKLQGC-----------------
--------EQSQNCLHAVWEACA-------------------------------------
------------------NMERYVQMGFTP-GQRGSI-----------------------
--------------------------FGDKDWGQFELADFDSLRA---------------
------------------------------------------------------------
-----------ALHSSQEVAAKQETRLTLDQIIA----K-A-P-VAAKQD----------
------------------------------------------------------------
------------------------------------------------------------
------------------------------------------------------------
------------------------------------------------------------
------------------------------------------------------------
------------------------------------------------------------
------------------------------------------------------------
------------------------------------------------------------
------------------------------------------------------------
------------------------------------------------------------
------------------------------------------------------------
------------------------------------------------------------
------------------------------------------------------------
------------------------------------------------------------
------------------------------------------------------------
------------------------------------------------------------
------------------------------------------------------------
------------------------------------------------------------
------------------------------------------------------------
------------------------------------------------------------
------------------------------------------------------------
------------------------------------------------------------
------------------------------------------------------------
------------------------------------------------------------
------------------------------------------------------------
------------------------------------------------------------
------------------------------------------------------------
------------------------------------------------------------
------------------------------------------------------------
------------------------------------------------------------
------------------------------------------------------------
------------------------------------------------------------
---ESSEDAPE------------RFN----------------------------------
---TVINFPNFLLHVLRVDTKADIPLDDKRLLDTFEAYVLKQP-----------------
----------------DPVAAVKRFTFSLLRCKYLFDQ--YVI---KREFI-KGA-----
---DG---------------------WSLKR---FKWNDGGERSRAGRGSYVNTFGE---
-----------EDGNEDINRRILMLLSAFHVSTPTLVYKHWLNAALF-------------
------------------------HLFYVEQIEAQAYLQHMESVAKAFVFDRFLAP----
-DVGLDYF---------------------------A------------------------
--------------MIYTNRGACQTRRESIAAETIEPRLTFGNIENNLVFNFLDYLLWLE
H------------------RAKESV-----------------------------------
-------------KSYEFTFRSSVEHYYPQHP-LD------GQVQL--------------
------------------------------------------------------------
-----DADT--------------------LNSFGNLCLISHSK-NS--------R-LSNF
MPSA-----------KKEF--------------------------Y--------------
---------KNNTIDSVKQYL---------------------------------------
---M--------------------------------------------------------
-METESWDAD-AIRAHSEQMNNVL--LNSLVSKHESE-----------------------
------------------------------------------------------------
------------------------------------------------------------
------------------------------------------------------------
------------------------------------------------------------
------------------------------------------------------------
------------------------------------------------------------
------------------------------------------------------------
------------------------------------------------------------
------------------------------------------------------------
------------------------------------------------------------
------------------------------------------------------------
------------------------------------------------------------
------------------------------------------------------------
------------------------------------------------------------
------------------------------------------------------------
-----------------------------------------------------
>GmrSD|gi|22124663|ref|NP_668086.1|hypothetical protein y0750 [Yersinia pestis]
------------------------------------------------------------
------------------------------------------------------------
------------------------------------------------------------
------------------------------------------------------------
------------------------------------------------------------
------------------------------------------------------------
------------------------------------------------------------
------------------------------------------------------------
------------------------------------------------------------
------------------------------------------------------------
------------------------------------------------------------
-----------------------------MCYLRAFNSTVPLQILKRTDFEQGSKTLLRK
QGIMQQLLIRMVSSDMSTITPHYRNVQQLLQ---------------------------SQ
SFSIDEYQREYKWEK------------ENIDELLSDLQGKFFSYS---------------
------------KPDDETSAVSSYGEYFLGSIIVSKRN----------------------
---------------NKNYLIDGQQRVTSLTLLLICLYRAA-------------------
---------------QEKGLPVAQTLAPL-------------IFSDNLGKPKF-------
---------------------------NL--------------------------DISER
LPVI--------------------------NALFKGEAFNPDGK----------------
-------------------------------DESIQTMYARYSDIEVND-----------
--------------------------------LMAELGDALPHFIYWLLTRVGLIEIAT-
------DNDSYAYAIFETMNDRGKPLSPVDMLKAYLLAPIEE------------------
--------QDARLQANQVWKQQVLELIS--------------------------------
----------WGGGHEPERDANCIKAWLRAQYAESIRERKAGSVDKDW------------
-------------------------------------ELIGSVFHRWVR-----------
------------------------------------------------------------
----------ENNSRLGLGKAQENQNMMAVSFP-FF--A-KAY-RRI--LHTSK------
------------------------------------------------------------
------------------------------------------------------------
------------------------------------------------------------
------------------------------------------------------------
------------------------------------------------------------
------------------------------------------------------------
------------------------------------------------------------
------------------------------------------------------------
------------------------------------------------------------
------------------------------------------------------------
------------------------------------------------------------
------------------------------------------------------------
------------------------------------------------------------
------------------------------------------------------------
------------------------------------------------------------
------------------------------------------------------------
------------------------------------------------------------
------------------------------------------------------------
------------------------------------------------------------
------------------------------------------------------------
------------------------------------------------------------
------------------------------------------------------------
------------------------------------------------------------
------------------------------------------------------------
------------------------------------------------------------
------------------------------------------------------------
------------------------------------------------------------
------------------------------------------------------------
------------------------------------------------------------
------------------------------------------------------------
------------------------------------------------------------
------------------------------------------------------------
----------H-YT--------PKLRA---------------VYYN---AHNDF------
----TWQNTVLLASLIETDDDETV------------------------------------
-----------------DRK-LAVTATYLDIWLMRR----VVN---YVRVGYSS------
VSY--------------------AMWLLCRE---I-------------------------
-----------------RRKPLSELVAILQNKLA--------------------------
---------------------------------------------DDDVTFSGYAV----
---KGRTG-----------IDGL---------GLNQFSRRY-------------------
---------------------------------------------IYHLLARLTEATE--
---------------------IGAGRTETFDRLVDRT-----------------------
-----------------LKNPFDIEHIWADDYEIV---------KD--------------
----------------------------------------------------------QF
STEQEFQDW--------------------RNHVASILLLPADV-NR--------S-LQDK
PFPL-----------KRVH--------------------------Y--------------
------------AKQNF-F-----------------------------------------
--AASLDSSVYEHQPQFQQFSTKYELPFKFAEV---------------------------
------FDKA-EQQVRRKLIAGLV--ELIWSPNRLCEAAHV-------------------
------------------------------------------------------------
------------------------------------------------------------
------------------------------------------------------------
------------------------------------------------------------
------------------------------------------------------------
------------------------------------------------------------
------------------------------------------------------------
------------------------------------------------------------
------------------------------------------------------------
------------------------------------------------------------
------------------------------------------------------------
------------------------------------------------------------
------------------------------------------------------------
------------------------------------------------------------
------------------------------------------------------------
-----------------------------------------------------
>GmrSD|gi|147675278|ref|YP_001217307.1|hypothetical protein VC0395_A1364 [Vibrio cholerae]
------------------------------------------------------------
------------------------------------------------------------
------------------------------------------------------------
------------------------------------------------------------
------------------------------------------------------------
------------------------------------------------------------
------------------------------------------------------------
------------------------------------------------------------
------------------------------------------------------------
------------------------------------------------------------
------------------------------------------------------------
------------------------------------------------------------
------------MGDHLSVQTELLTLEKIY--------------------------TDNY
QFSIPSYQRPYVWSD------------DDVLLLFRDIKEACRLKE---------------
------------------------PNYFIGTILSSRIEQ---------------------
------------DGERIYELIDGQQRTTTLMLMTIAFKYAGIKSDLAGLAVYTSSDGEDK
P-----------------------------------------------------------
---------------------------RLQ-FSI---------------------REQVQ
QLL---------------------------GGLAG-------------------------
-----------------LKNYQVPSKETIADNAYLKQMGVALDVLTKEV-----------
------------------------------EKLKSDDGVSAEAMGDYLYRQVQWVNNIV-
------PTQMDLNRLFATMNTAGIQLEQADILKAKLFKHIHT------------------
----------DKAQYDAMWVACE-------------------------------------
------------------HLENYFERNV--------------------------------
----------------RKVFPNADWYHIEPEHLASFDAE--RF-----------------
------------------------------------------------------------
--------------AAKDETSEALSGLSIAELASQVKAS-SIP-DNT-------------
------------------------------------------------------------
------------------------------------------------------------
------------------------------------------------------------
------------------------------------------------------------
------------------------------------------------------------
------------------------------------------------------------
------------------------------------------------------------
------------------------------------------------------------
------------------------------------------------------------
------------------------------------------------------------
------------------------------------------------------------
------------------------------------------------------------
------------------------------------------------------------
------------------------------------------------------------
------------------------------------------------------------
------------------------------------------------------------
------------------------------------------------------------
------------------------------------------------------------
------------------------------------------------------------
------------------------------------------------------------
------------------------------------------------------------
------------------------------------------------------------
------------------------------------------------------------
------------------------------------------------------------
------------------------------------------------------------
------------------------------------------------------------
------------------------------------------------------------
------------------------------------------------------------
------------------------------------------------------------
------------------------------------------------------------
------------------------------------------------------------
------------------------------------------------------------
--EQEKFETYDLDVET------VYCR----------------------------------
---PIIKFPLLLIHAYRVYLALNDHNDIEPRLHSDRLLEIFDPLIN--------------
----------------GDEQSVKLFIETLWQVRYQFDR--WVV--KWVECDDATDAQLGL
TYQSRSK---------------------------SNDTYYINRTQKELTDIVL-------
------------------------LQSVRNFTGERSAQYWLTPFLSGLIRSSIKQDSVAL
ELLENIDNKMSLS---------------------------VDTQKEASFALAEG------
------------------------------------------------------------
----------------------IEPNCQSWQSQSTYFAKSLGTSFEHYWFQKLEYLIWKK
MKASESSLPSEE-------LNKFKK-----------------------------------
---------------YRITSKNSVEHVHPQNDEYNS-----RL-----------------
------------------------------------------------------------
-----DCET--------------------LNSFGNLVLLSPGE-NS--------S-YSNQ
DVDK-----------KRID--------------------------F--------------
--------ERKSHFDALKLREIFGVKGQGL------------------------------
------------------------------------------------------------
------WGKQ-QIDNHLEDMMAVF--AQHYKHQ---------------------------
------------------------------------------------------------
------------------------------------------------------------
------------------------------------------------------------
------------------------------------------------------------
------------------------------------------------------------
------------------------------------------------------------
------------------------------------------------------------
------------------------------------------------------------
------------------------------------------------------------
------------------------------------------------------------
------------------------------------------------------------
------------------------------------------------------------
------------------------------------------------------------
------------------------------------------------------------
------------------------------------------------------------
-----------------------------------------------------
>GmrSD|gi|404476899|ref|YP_006708330.1|hypothetical protein B2904_orf2254 [Brachyspira pilosicoli]
------------------------------------------------------------
------------------------------------------------------------
------------------------------------------------------------
------------------------------------------------------------
------------------------------------------------------------
------------------------------------------------------------
------------------------------------------------------------
------------------------------------------------------------
------------------------------------------------------------
------------------------------------------------------------
------------------------------------------------------------
------------------------------------------------------------
--------------------MSCNKIIDLF--------------------------NKLK
FIKVPDYQRAYSWDK-----------DQQINQFFIDIKEHLNK-----------------
-------------------------KYYMGHFLFEKHDN---------------------
--------------SDVYYIIDGQQRLTTIIIFLSCIFKRI-------------------
------------------KSLNNDVLDMEELKIYES------IIMDKKI-----------
---------------------------KFST------------------------VDYDN
FFF--------------------------KEKVIYQKGGKILLE----------------
-------------------------------TQSQKRISEALDYFDKKL-----------
---------------------------------KKYEIDDLKKMIEVIVNANC-SMNEV-
------KDQTEAIQMFIYENDRGKSPTDLEKIKSLFMYNINECS----------------
-----NDPKSDNYYINQYFESIYKD-----------------------------------
----------ISNIENIVDENDVLRITIKTYYKDLNENSIDKI-----------------
-------------------------------------KE--DLYK---------------
------------------------------------------------------------
--------------LKNNENIVSFIKKFTEELK-DN--F-NYL-RCF-------------
------------------------------------------------------------
------------------------------------------------------------
------------------------------------------------------------
------------------------------------------------------------
------------------------------------------------------------
------------------------------------------------------------
------------------------------------------------------------
------------------------------------------------------------
------------------------------------------------------------
------------------------------------------------------------
------------------------------------------------------------
------------------------------------------------------------
------------------------------------------------------------
------------------------------------------------------------
------------------------------------------------------------
------------------------------------------------------------
------------------------------------------------------------
------------------------------------------------------------
------------------------------------------------------------
------------------------------------------------------------
------------------------------------------------------------
------------------------------------------------------------
------------------------------------------------------------
------------------------------------------------------------
------------------------------------------------------------
------------------------------------------------------------
------------------------------------------------------------
------------------------------------------------------------
------------------------------------------------------------
------------------------------------------------------------
------------------------------------------------------------
------------------------------------------------------------
----IKDKEEKNNYYI------RSII--------------------------NLGI----
---NNTIYPFIVGIYKHELD----------------------------------------
----------------DEKN-KIKIIENLENLLIRM----KFI--GTKAIIENR------
INE--------------------EYKEFI-KNGNIDS-----------------------
------------------------LLERIEYI----------------------------
-----------------------------------------------KNTSDWWWA----
-YWNNEKL------------ENSI---KYGISVE--------------------------
--------------------------------------------YAKFILWKYETQHLGR
FEIQ----------------YDK-------------------------------------
-------------------KNIHVEHIAPKTE----------------------------
--------------------------------------------------PKNKPHGYEE
YDDDFYNNY--------------------IHCLGNLLLLDSKH-NE--------A-LGNL
EFAK-----------KLKT--------------------------Y--------------
--------------KYLTQQQEVKDFLPSNGI----------------------------
------------------------------------------------------------
------WGKK-AIEKRNKKIVDFV-MSH-YK-----------------------------
------------------------------------------------------------
------------------------------------------------------------
------------------------------------------------------------
------------------------------------------------------------
------------------------------------------------------------
------------------------------------------------------------
------------------------------------------------------------
------------------------------------------------------------
------------------------------------------------------------
------------------------------------------------------------
------------------------------------------------------------
------------------------------------------------------------
------------------------------------------------------------
------------------------------------------------------------
------------------------------------------------------------
-----------------------------------------------------
>GmrSD|gi|386746956|ref|YP_006220173.1|hypothetical protein HPB14_07425 [Helicobacter pylori]
------------------------------------------------------------
------------------------------------------------------------
------------------------------------------------------------
------------------------------------------------------------
------------------------------------------------------------
------------------------------------------------------------
------------------------------------------------------------
------------------------------------------------------------
------------------------------------------------------------
------------------------------------------------------------
------------------------------------------------------------
------------------------------------------------------------
---------------MAKIDSYEWYLKNTLKEEF--------------------------
YYQIPIYQRPYQWTK------------ENCEKLLDDLFEDYEE-----------------
---------------------DRESDYFCGSLVLVKSDPNS-------------------
-------------KTEIYDIVDGQQRLSTFILLAKVLADLYNDCLD--------------
-------------------PKHLEHLQEG--------------WKD--RH----------
-----------------------TERKRLSFNTIGS--------------------NA-E
YDF---------------------------QDALDFFDDSHHVS----------------
-------------------------------KNDENNYLKNAVCLKDYLRKK--------
------------------------------------EIENINDFIEWLYSNVKFITIIC-
------PSIDKALRIFNVLNARGLPLNATDIFKGELLKEL--------------------
------AKEEDQKKLVSRWNALSQKCSD--------------------------------
-----------NDLTMETLFSWHLTYLDPVTSGKKM------------------------
------------------------------------EKRLVTWFKN--------------
------------------------------------------------------------
--------------------LNKTPLEYLKGIE-NF-YN-AYG-E---------------
------------------------------------------------------------
------------------------------------------------------------
------------------------------------------------------------
------------------------------------------------------------
------------------------------------------------------------
------------------------------------------------------------
------------------------------------------------------------
------------------------------------------------------------
------------------------------------------------------------
------------------------------------------------------------
------------------------------------------------------------
------------------------------------------------------------
------------------------------------------------------------
------------------------------------------------------------
------------------------------------------------------------
------------------------------------------------------------
------------------------------------------------------------
------------------------------------------------------------
------------------------------------------------------------
------------------------------------------------------------
------------------------------------------------------------
------------------------------------------------------------
------------------------------------------------------------
------------------------------------------------------------
------------------------------------------------------------
------------------------------------------------------------
------------------------------------------------------------
------------------------------------------------------------
------------------------------------------------------------
------------------------------------------------------------
------------------------------------------------------------
------------------------------------------------------------
------------VLE-------MQ-DR--------------HAHLL-----SYKDD----
----DHLCVMLCASLLHRYSE---------------------------------------
-------------------SEIETLKELLVKFYYQD----WVA-----GQTKTT------
RSQ--------------------TCCNIINA---LKEKK---------------------
--------------------SVENIASIVKK-----------------------------
-------------------------------------------------YFKDKNI----
---TQR-F-----------KENL------QDSNLYTKFYLINGKPPKKNSW---------
---------------------------------------------LKPVLILVEYFMS--
--------------------DDDYPKRIQ-------------------------------
------------------KNDFHVEHILPQKPDPS----------SQW---M-KD--F--
------------------------------------------------------------
-SEEERGLY--------------------THSLANLTLLGGNK-NS--------Q-ASNL
DFKD-----------KKKI--------------------------YMGEEIRSRKTK---
---------TSNVMTCYKM-----------------------------------------
--TIDIA-----------------------------------------------------
-HKYTEWTPK-SLEKRKEKLIQII--ESALEL----------------------------
------------------------------------------------------------
------------------------------------------------------------
------------------------------------------------------------
------------------------------------------------------------
------------------------------------------------------------
------------------------------------------------------------
------------------------------------------------------------
------------------------------------------------------------
------------------------------------------------------------
------------------------------------------------------------
------------------------------------------------------------
------------------------------------------------------------
------------------------------------------------------------
------------------------------------------------------------
------------------------------------------------------------
-----------------------------------------------------
>GmrSD|gi|332637554|ref|ZP_08416417.1|type I restriction-modification system protein [Weissella cibaria KACC]
------------------------------------------------------------
------------------------------------------------------------
------------------------------------------------------------
------------------------------------------------------------
------------------------------------------------------------
------------------------------------------------------------
------------------------------------------------------------
------------------------------------------------------------
------------------------------------------------------------
------------------------------------------------------------
------------------------------------------------------------
------------------------------------------------------------
----------------MDITPKTLPLASVFQI------------------------GASN
KYIVPVYQRHYSWRA------------EQIETLFNDIANE--------------------
-----------------------DSGYYVGNLLINTEEGHD-------------------
------------------SIIDGQQRLTTLSMLLLGLYSNM-------------------
--KSIANKPETSEDIKALLYQDIGDIKRQ-------------LLVDSNIETP--------
---------------------------RLQL------------------------LDKDQ
EIF---------------------------KNLLQQLEGQKIVP----------------
-------------------------------GYGNYAFFKRYKYIEDNL-----------
--------------------------------LSDMTAHQLHDFYQNKLNKIELLQISV-
------PNLNDAYQVFASLNSKGVPLTPLDLLKNIYLSK---------------------
------------HGDAVKWQKLSDV-----------------------------------
-------FVTDNDQPDEQKMTRFVQNNYDAFETESVSSLTK-------------------
-------------------------------------GKIVKSYQRLFDKNGA-------
------------------------------------------------------------
--------------------------EYIDKLI-ER--A-KVY-MKI-------------
------------------------------------------------------------
------------------------------------------------------------
------------------------------------------------------------
------------------------------------------------------------
------------------------------------------------------------
------------------------------------------------------------
------------------------------------------------------------
------------------------------------------------------------
------------------------------------------------------------
------------------------------------------------------------
------------------------------------------------------------
------------------------------------------------------------
------------------------------------------------------------
------------------------------------------------------------
------------------------------------------------------------
------------------------------------------------------------
------------------------------------------------------------
------------------------------------------------------------
------------------------------------------------------------
------------------------------------------------------------
------------------------------------------------------------
------------------------------------------------------------
------------------------------------------------------------
------------------------------------------------------------
------------------------------------------------------------
------------------------------------------------------------
------------------------------------------------------------
------------------------------------------------------------
------------------------------------------------------------
------------------------------------------------------------
------------------------------------------------------------
------------------------------------------------------------
------------DTDS------PEYTY---------------SL-A---GLAKLDA----
----TTSYPFLLNVLVNQVEYQI-------------------------------------
-----------------DESQIDQVIRMVINLFIRR----NFV----LTPKASN------
LRS--------------------AFNGMRKD---ITDNKFRGEN----------------
------------------------LVSYIARKINV-------------------------
-----------------------------------------------------IMP----
---SNQQF------------ENAL------NEGIYDKNVHT-------------------
---------------------------------------------TRFLLISLERKFGNY
FH------------------NGNPDSLDDYKGNKL-------------------------
--------------------RWSIEHILPQGN-L---------PKY-W---V-DIIGD--
--------------------------------------------------------GNES
VAEENQRKN--------------------VHRLGNLTLTP--Y-NS--------G-LGQK
TFQE-----------KLLYKDPS-------------------------------------
------------NDAKVGLTL---------------------------------------
---PLFLNDSIQKNVKE-------------------------------------------
------FNIE-SIEQRNNELIQKV--LEIVPSKIEAN-----------------------
------------------------------------------------------------
------------------------------------------------------------
------------------------------------------------------------
------------------------------------------------------------
------------------------------------------------------------
------------------------------------------------------------
------------------------------------------------------------
------------------------------------------------------------
------------------------------------------------------------
------------------------------------------------------------
------------------------------------------------------------
------------------------------------------------------------
------------------------------------------------------------
------------------------------------------------------------
------------------------------------------------------------
-----------------------------------------------------
>GmrSD|gi|296125196|ref|YP_003632448.1|hypothetical protein [Brachyspira murdochii DSM]
------------------------------------------------------------
------------------------------------------------------------
------------------------------------------------------------
------------------------------------------------------------
------------------------------------------------------------
------------------------------------------------------------
------------------------------------------------------------
------------------------------------------------------------
------------------------------------------------------------
------------------------------------------------------------
------------------------------------------------------------
------------------------------------------------------------
----------------MLLEETFKTVKKLL--------------------------ENKK
TIKIPNYQRSYSWDE------------EQIRQFLYDIEEYAEKES---------------
-------------------------HYYVGHFLF--------------------------
-----------EERNGNFYIIDGQQRLTTIVLLIFSIYNML-------------------
--------------------DDNEDLKNI--------------Y---NFISK--------
---------------------------KFST------------------------VSYDN
NFF---------------------------KGIIKGEIKLNKKSKSFE------------
-------------------------------TLSQKRIYNACKIFNNAL-----------
---------------------------------KKQDKNYISNIFNIIMKASC-TEHII-
------NKQEEAVQMFIYENNRGKRPTNLDILKSLFMHTIYLNS----------------
-----DKVEKDIKKITNQFKEIFTN-----------------------------------
----------IAKIEDILSEDNFLEVTIKTFFNDLKYRGIDDISKYLEENNN--------
------------------------------------DNIPNKIIS---------------
------------------------------------------------------------
------LRDDENTQKYNIGNKIDFINDFVEELV-NN--G-KYL-SNF-------------
------------------------------------------------------------
------------------------------------------------------------
------------------------------------------------------------
------------------------------------------------------------
------------------------------------------------------------
------------------------------------------------------------
------------------------------------------------------------
------------------------------------------------------------
------------------------------------------------------------
------------------------------------------------------------
------------------------------------------------------------
------------------------------------------------------------
------------------------------------------------------------
------------------------------------------------------------
------------------------------------------------------------
------------------------------------------------------------
------------------------------------------------------------
------------------------------------------------------------
------------------------------------------------------------
------------------------------------------------------------
------------------------------------------------------------
------------------------------------------------------------
------------------------------------------------------------
------------------------------------------------------------
------------------------------------------------------------
------------------------------------------------------------
------------------------------------------------------------
------------------------------------------------------------
------------------------------------------------------------
------------------------------------------------------------
------------------------------------------------------------
------------------------------------------------------------
-------KDDSKFFYI------HSII--------------------------SLGI----
---SVDIYPFIVFLYKENI-----------------------------------------
----------------DKES-KKNFIEILENLLIRN----RVI---TTRKRLSIE-----
LNK--------------------RYWSLLDDSYN--------------------------
------------------------FIEDINKQ----------------------------
----------------------------------------------FETADFTW------
---SNNEL-----------I-KF------LDAEIYHHP----------------------
--------------------------------------------TAKFLLWKYENYLLK-
---------------------KDNIRYDDKRM----------------------------
-------------------KKITLEHILPIEKPNIENHYY-GYYDG--------------
---------------------------------------------------RKHFKSVYE
YETNELYML--------------------QRCLGNYLLLKEGI-NK--------A-ASNS
DFKT-----------KLEY--------------------------Y--------------
--NNQNDNIKLEQQKEIIDNYFNKKTNELKS-----------------------------
--N---------------------------------------------------------
------WDKN-AIEKRRDKIIKAI--KKIYKIK---------------------------
------------------------------------------------------------
------------------------------------------------------------
------------------------------------------------------------
------------------------------------------------------------
------------------------------------------------------------
------------------------------------------------------------
------------------------------------------------------------
------------------------------------------------------------
------------------------------------------------------------
------------------------------------------------------------
------------------------------------------------------------
------------------------------------------------------------
------------------------------------------------------------
------------------------------------------------------------
------------------------------------------------------------
-----------------------------------------------------
>GmrSD|gi|393062763|gb|EJB63612.1|hypothetical protein HPHPH44_1555 [Helicobacter pylori Hp]
------------------------------------------------------------
------------------------------------------------------------
------------------------------------------------------------
------------------------------------------------------------
------------------------------------------------------------
------------------------------------------------------------
------------------------------------------------------------
------------------------------------------------------------
------------------------------------------------------------
------------------------------------------------------------
------------------------------------------------------------
------------------------------------------------------------
---------------MAKIESYEWYLKDTLKEEL--------------------------
YYQIPIYQRPYQWTK------------ENCEKLLDDLFFNYED-----------------
---------------------DRESDYFCGSLVLVKFDPNS-------------------
-------------KTKTYDIVDGQQRLSTFILLAKVLSDLYNDYLSNPK-----------
------------------YSKYLECLQEG--------------WKD--RH----------
-----------------------TERKRLSFNTIGS--------------------NA-E
DDF---------------------------AYALEHFNDSQASKN---------------
-------------------------------KNNKNNYLKNAICLKDYLMKK--------
------------------------------------EIENIDNFIEWLYSNVKFITIIC-
------PNIDKALRIFNVLNARGLALNATDIFKGELLKEL--------------------
------AKEEDQKKLVSRWNALSQKCSD--------------------------------
-----------NGLTIETLFSWYLTYLNPVTSKEKT------------------------
-----------------------------------DKRLV-TWFNK--------------
------------------------------------------------------------
--------------------LNKTPLEYLKGVE-DF-YN-AYC-E---------------
------------------------------------------------------------
------------------------------------------------------------
------------------------------------------------------------
------------------------------------------------------------
------------------------------------------------------------
------------------------------------------------------------
------------------------------------------------------------
------------------------------------------------------------
------------------------------------------------------------
------------------------------------------------------------
------------------------------------------------------------
------------------------------------------------------------
------------------------------------------------------------
------------------------------------------------------------
------------------------------------------------------------
------------------------------------------------------------
------------------------------------------------------------
------------------------------------------------------------
------------------------------------------------------------
------------------------------------------------------------
------------------------------------------------------------
------------------------------------------------------------
------------------------------------------------------------
------------------------------------------------------------
------------------------------------------------------------
------------------------------------------------------------
------------------------------------------------------------
------------------------------------------------------------
------------------------------------------------------------
------------------------------------------------------------
------------------------------------------------------------
------------------------------------------------------------
------------VLE-------MQ-DR--------------HAHLL-----SYKDD----
----DYLCVILCASLLHRYSD---------------------------------------
-------------------QDIEALKELLVKFYYQD----WVA-----GQKKST------
RSQ--------------------TCCNIINA---LKEKK---------------------
--------------------SIENIASIVKK-----------------------------
-------------------------------------------------YLDSNNV----
---T-QHF-----------KENL------QDSKLYEKFYFADKSVKKNSW----------
---------------------------------------------LKPILILVEYFVS--
--------------------DDPYPKRIQ-------------------------------
-----------------MDKNLHVEHILPQQPGSS----------SQW---V-KD--F--
------------------------------------------------------------
-SEEERGLY--------------------THSLANLTLLGGTK-NA--------Q-ASNK
DFKE-----------KKEI--------------------------YMGNAVKLGKDKRGR
EQ-------TFKVMTCYKM-----------------------------------------
--TIDVA-----------------------------------------------------
--QYTEWTPT-SLEKRKEELIQII--ESVLTL----------------------------
------------------------------------------------------------
------------------------------------------------------------
------------------------------------------------------------
------------------------------------------------------------
------------------------------------------------------------
------------------------------------------------------------
------------------------------------------------------------
------------------------------------------------------------
------------------------------------------------------------
------------------------------------------------------------
------------------------------------------------------------
------------------------------------------------------------
------------------------------------------------------------
------------------------------------------------------------
------------------------------------------------------------
-----------------------------------------------------
>GmrSD|gi|389823064|emb|CCI28995.1|conserved hypothetical protein [Microcystis aeruginosa PCC]
------------------------------------------------------------
------------------------------------------------------------
------------------------------------------------------------
------------------------------------------------------------
------------------------------------------------------------
------------------------------------------------------------
------------------------------------------------------------
------------------------------------------------------------
------------------------------------------------------------
------------------------------------------------------------
------------------------------------------------------------
------------------------------------------------------------
------------MPRTHLLDTRTSNFSDLIGNG--------------------------K
IYRVPPFQRDYSWKE------------ENWEDLWQDIQTLYEN-----------------
----------------------PDSSHYMGAIVLQGSQRSD-------------------
---------------TDFTIIDGQQRLVTISILAIAIIEKIQTLIDR-------------
------------GEEAEANRERQRLLKSG--------------YLS-NKDL---------
--------------------GSLKESSKLILNE-----------------------NNND
FY----------------------------QSRLINFRPPRNPR----------------
-----------------------------SLAKSNQLLWKAFQYFSDSLQKL--------
------------------------------TSVVNSGKELAIFLTDTVAKRLLFIQINV-
------EDELNAYTVFETLNARGIELSSTDLLKNYLFSLF--------------------
------RGADDLREGQRQWRGIIDTVTM--------------------------------
----------------EK-FPEFLRYYLSLTRTRVR------------------------
-----------------------------------RERLF-KRVRESI------------
------------------------------------------------------------
-------------------QNAESAFKLLEQLE-EY--S-GLF-IAL--NNPND------
------------------------------------------------------------
------------------------------------------------------------
------------------------------------------------------------
------------------------------------------------------------
------------------------------------------------------------
------------------------------------------------------------
------------------------------------------------------------
------------------------------------------------------------
------------------------------------------------------------
------------------------------------------------------------
------------------------------------------------------------
------------------------------------------------------------
------------------------------------------------------------
------------------------------------------------------------
------------------------------------------------------------
------------------------------------------------------------
------------------------------------------------------------
------------------------------------------------------------
------------------------------------------------------------
------------------------------------------------------------
------------------------------------------------------------
------------------------------------------------------------
------------------------------------------------------------
------------------------------------------------------------
------------------------------------------------------------
------------------------------------------------------------
------------------------------------------------------------
------------------------------------------------------------
------------------------------------------------------------
------------------------------------------------------------
------------------------------------------------------------
------------------------------------------------------------
-----EFWQDTP-----------DNIP--------------YIREI-----ELFGV----
----KQAYPVLFS-AYNKF-----------------------------------------
-----------------SSENFTRLLKLVCIISFRY----TIV----SSLNPNE------
LEG--------------------IYNKIAIA---INNGEMT-------------------
--------------------TPRQVFEGLR------------------------------
----------------------------------------------------SVYV----
---TDTKF-----------VQDF-------SILSISTRGQKKKL----------------
---------------------------------------------VRYILWKLEMDKS--
---------------------G-RSNIAE-------------------------------
-------------------DGFSIEHILPESPS------------DRW---R-VH-----
------------------------------------------------------------
FLDNEIEEM--------------------TYRIGNLIPLEANL-NR--------Q-IGNQ
YYTD-----------KQEI--------------------------YQ-------------
-------------QSDYAL-----------------------------------------
--ARNIVP----------------------------------------------------
----EEWTPD-TIAKRQESLARRA--VHIWKSDFV-------------------------
------------------------------------------------------------
------------------------------------------------------------
------------------------------------------------------------
------------------------------------------------------------
------------------------------------------------------------
------------------------------------------------------------
------------------------------------------------------------
------------------------------------------------------------
------------------------------------------------------------
------------------------------------------------------------
------------------------------------------------------------
------------------------------------------------------------
------------------------------------------------------------
------------------------------------------------------------
------------------------------------------------------------
-----------------------------------------------------
>GmrSD|gi|328947688|ref|YP_004365025.1|hypothetical protein Tresu_0799 [Treponema succinifaciens DSM]
------------------------------------------------------------
------------------------------------------------------------
------------------------------------------------------------
------------------------------------------------------------
------------------------------------------------------------
------------------------------------------------------------
------------------------------------------------------------
------------------------------------------------------------
------------------------------------------------------------
------------------------------------------------------------
------------------------------------------------------------
------------------------------------------------------------
-------------MNQTIKQPEEFNLKNIF---------------------------IGS
EYIIPIYQRNYAWEK------------DEIEQLLTDIYDSKE------------------
-------------------------RYYLGSLIVDEI-----------------------
-------------APNTFSVIDGQQRLTTLFLLLTFLRDE--------------------
-------------------------------------------T----------------
-----------------------LSKKALR-FEA---------------------REKSN
FTL----------------------NDLREKHNLEK------------------------
------------------------------DGFYSNEIIDGFDVIQNYFS----------
-------------------------------IQEVKNQEYKHQFIS-KFENILIIRTQV-
------PKQIDLNHYFEIMNTRGEQLELHEIAKGKILGVIDR------------------
------DIPNFKAIAGLIWNKCS-------------------------------------
------------------QMDSYIQMNFDK-TSRKNL-----------------------
---------------------------FGDNWDNFICNKPNDLLS---------------
------------------------------------------------------------
----------KISLDQELSDKRYSLLDKLETPVI----E-TET-NI--------------
------------------------------------------------------------
------------------------------------------------------------
------------------------------------------------------------
------------------------------------------------------------
------------------------------------------------------------
------------------------------------------------------------
------------------------------------------------------------
------------------------------------------------------------
------------------------------------------------------------
------------------------------------------------------------
------------------------------------------------------------
------------------------------------------------------------
------------------------------------------------------------
------------------------------------------------------------
------------------------------------------------------------
------------------------------------------------------------
------------------------------------------------------------
------------------------------------------------------------
------------------------------------------------------------
------------------------------------------------------------
------------------------------------------------------------
------------------------------------------------------------
------------------------------------------------------------
------------------------------------------------------------
------------------------------------------------------------
------------------------------------------------------------
------------------------------------------------------------
------------------------------------------------------------
------------------------------------------------------------
------------------------------------------------------------
------------------------------------------------------------
------------------------------------------------------------
----EEDYENE------------RFE----------------------------------
---SIISFPNFLLIVNEALQKDSGEDDSSLDDKKFLETLKVNW-----------------
----------------SNGTNAIKFIYNLLKFRFLFDK--YII---KREYA-KDYK----
---EEGK-------------------WSLQM---LQMYYDKNKRQKKPSYKLTYA-----
---------VDENDIDKKTETLRSLQSALRITYTSPKTMHWISKTLA-------------
---------------------------------------------------QLN------
----NNLQTDLT-----SLLEEY-----ACKKILEAN-----------------------
------------------------------------YKEASGFGIDRIVFTYLDYVLDRD
SI------------------CK-HPI----------------------------------
-------------QNFQFQFRTSIEHFYPQHPIE-------KE--K-W------------
------------------------------------------------------------
-----KEQP--------------------LNSFGNLALITVSS-NS--------K-FSNL
DPQS-----------KVAS--------------------------Y--------------
---------PDTIKQSPKLQL---------------------------------------
---M----------------------------------------------------QEKM
KENDNIWNEE-LVNKHKEEMLSLL--TKEIDKYKKA------------------------
------------------------------------------------------------
------------------------------------------------------------
------------------------------------------------------------
------------------------------------------------------------
------------------------------------------------------------
------------------------------------------------------------
------------------------------------------------------------
------------------------------------------------------------
------------------------------------------------------------
------------------------------------------------------------
------------------------------------------------------------
------------------------------------------------------------
------------------------------------------------------------
------------------------------------------------------------
------------------------------------------------------------
-----------------------------------------------------
>GmrSD|gi|385803540|ref|YP_005839940.1|hypothetical protein Hqrw_2371 [Haloquadratum walsbyi]
------------------------------------------------------------
------------------------------------------------------------
------------------------------------------------------------
------------------------------------------------------------
------------------------------------------------------------
------------------------------------------------------------
------------------------------------------------------------
------------------------------------------------------------
------------------------------------------------------------
------------------------------------------------------------
------------------------------------------------------------
------------------------------------------------------------
------------------MQTRTETLASLY---------------------------LDG
LLDIPSYQRSYSWEE------------PQLADLIEDLRYL--------------------
---------------------PEESNHFFGNIILDKKDE---------------------
-----QYQTDRGRRFDVYDVVDGQQRLTTALILLHVATQ---------------------
-------------------------FDDVVNETVSE---DNLIFPVDERP----------
---------------------------RLMP------------------------QDQDE
EFF---------------------------RDSLFGSAGLECK-----------------
-------------------------------TPSQEHLEYAKEYFESKF-----------
---------------------------------EDLPAREIS-ERLRYDCKVNVVE--I-
------DNESEAASIFESLNDRGKPLSSLDKTKSFLMYMDDRSS----------------
-----NRGALETK-IKQRFGSIYHE-----------------------------------
----LFVLSNGHDRVSDFDEDSVQRFHWGIYDGYDSNEYFSSLDTL--------------
------------------------------------KDRLREKYR---------------
------------------------------------------------------------
--------------NGEYDTVQGKIDEYTQNLR-EA--A-SAF-AAL--FNPSQ------
------------------------------------------------------------
------------------------------------------------------------
------------------------------------------------------------
------------------------------------------------------------
------------------------------------------------------------
------------------------------------------------------------
------------------------------------------------------------
------------------------------------------------------------
------------------------------------------------------------
------------------------------------------------------------
------------------------------------------------------------
------------------------------------------------------------
------------------------------------------------------------
------------------------------------------------------------
------------------------------------------------------------
------------------------------------------------------------
------------------------------------------------------------
------------------------------------------------------------
------------------------------------------------------------
------------------------------------------------------------
------------------------------------------------------------
------------------------------------------------------------
------------------------------------------------------------
------------------------------------------------------------
------------------------------------------------------------
------------------------------------------------------------
------------------------------------------------------------
------------------------------------------------------------
------------------------------------------------------------
------------------------------------------------------------
------------------------------------------------------------
------------------------------------------------------------
------------RP--------DEVES---------------AL-R---RLLALGR----
---VANALPVLMAAQMEYGD----------------------------------------
----------------DEPDKMAEIIQACETLIFRV----YAT----DGRRSDT------
GLG----------------KLVRLAHSIHADDSYLFED----------------------
------------------------VLNRLDSI----------------------------
-----------------------------------------------------TRI----
-YTDDDRF-----------ERDL------RDPEFYDSMSSQ-------------------
--------------------------------------------DIRYLLYHYGERLGID
MHEE----------------VQPDLEQILS------------------------------
-------------------TDFEVEHILARGL----------------------------
-----------------------------------------------------AEEHIPE
SLREDFEDQ--------------------VHRLGNLTIASSYW-NK--------S-LSDL
PFMK-----------KKNAEGRREKE-------------------Y--------------
------------KSSVLRVQQVLAAFEQ--------------------------------
------------------------------------------------------------
------FSRE-ELEEREQKIIDFA-LDE-WDTESVDRSSGGS-GGSDDSDAPEYETLP--
---NNFFRRLTNRQEAFIRILLDENDWIVNQEICQRMKDEYDLSSGGSKAMSGILSGFTR
KYTNNFTWNLINYRTTGGGTEYRLNPDSGYLDELHERLVDSGDES---------------
------------------------------------------------------------
------------------------------------------------------------
------------------------------------------------------------
------------------------------------------------------------
------------------------------------------------------------
------------------------------------------------------------
------------------------------------------------------------
------------------------------------------------------------
------------------------------------------------------------
------------------------------------------------------------
------------------------------------------------------------
------------------------------------------------------------
------------------------------------------------------------
-----------------------------------------------------
>GmrSD|gi|335030164|ref|ZP_08523660.1|hypothetical protein HMPREF9967_0322 [Streptococcus infantis]
------------------------------------------------------------
------------------------------------------------------------
------------------------------------------------------------
------------------------------------------------------------
------------------------------------------------------------
------------------------------------------------------------
------------------------------------------------------------
------------------------------------------------------------
------------------------------------------------------------
------------------------------------------------------------
------------------------------------------------------------
------------------------------------------------------------
------------------MESGLNNLYKLFT---------------------------NG
IYRIPDYQRGYAWGT------------KEVEDFWEDLFNL--------------------
---------------------SAERQHYGGVITLEEIPKNELDKNKTDR-----------
-------WFLNKINRTPYYVVDGQQRLTTAMILLKVIIEVA-------------------
------------KSHKLNTLNEFDSISEIEKD----------FIVLKREADNAFYLPFSY
ET-----------------------------------------------------ENDSY
GFY--------------------------ISKILELDGLEDKYPIYE-------------
-------------------------------SKYSDNLQNALEFFKKKV-----------
---------------------------------SKLNQEDIDVLYTKLVHKLVFNRYVI-
------DSNLDIHVTFETMNNRGRILSTLELLKNRLIYLTTLYT----------------
-EISLEKRIEVKNQINDVWKIIYRS-----------------------------IGEIDH
SENIFNWSMRRYRFYSMTTDDIFLDAQLTAYPIHKFKNYLEPDEQKMYERNTLVLHS---
------------------------------------ENLLKNIFT---------------
------------------------------------------------------------
-----------SQNVIQKKLKLKDIQEYIQDLR-IS--I-RVW-KDM-------------
------------------------------------------------------------
------------------------------------------------------------
------------------------------------------------------------
------------------------------------------------------------
------------------------------------------------------------
------------------------------------------------------------
------------------------------------------------------------
------------------------------------------------------------
------------------------------------------------------------
------------------------------------------------------------
------------------------------------------------------------
------------------------------------------------------------
------------------------------------------------------------
------------------------------------------------------------
------------------------------------------------------------
------------------------------------------------------------
------------------------------------------------------------
------------------------------------------------------------
------------------------------------------------------------
------------------------------------------------------------
------------------------------------------------------------
------------------------------------------------------------
------------------------------------------------------------
------------------------------------------------------------
------------------------------------------------------------
------------------------------------------------------------
------------------------------------------------------------
------------------------------------------------------------
------------------------------------------------------------
------------------------------------------------------------
------------------------------------------------------------
------------------------------------------------------------
----QLTVSSSDDVKI------KEYLSRINFLTVTNYRNTRSRDFV---IPKEISSDVI-
---EMDSMEDLFNSIAKEDRHSFYDTQSISDLIQKFIFKLLK------------------
----------------TESTNLLPTLRNIEKFLFLDSF--IPD---SSELRYDE------
LDR-------------------KIRVLQFNTFILLCYLDRQPNINEE-------------
------------------------LLNKFNRQMTKIHKE---------------------
------------------------------------------------------------
---YFKII-----------PKSYDV---LSNTQFYSDSP---------------------
-------------------------------------------RLSYYILTQYNLELM--
------------------DRSKETFSETDRLCFYFNK-----------------------
-------------------QSYNIEHIYPRNHRFN-----------YW---N--ER-FGS
L-----------------------------------------------------------
-NQKDREKY--------------------KNTLGNLIVISARK-NE--------K-LENK
SYPD-----------KCDFKEIN------------------NPTGY--------------
--KYGTMAERYLCEKYSD------------------------------------------
------------------------------------------------------------
------WTPE-SIYKRGREILEFV--HKEWGIKIPPKDAKKV-LGLPEK-----------
------------------------------------------------------------
------------------------------------------------------------
------------------------------------------------------------
------------------------------------------------------------
------------------------------------------------------------
------------------------------------------------------------
------------------------------------------------------------
------------------------------------------------------------
------------------------------------------------------------
------------------------------------------------------------
------------------------------------------------------------
------------------------------------------------------------
------------------------------------------------------------
------------------------------------------------------------
------------------------------------------------------------
-----------------------------------------------------
>GmrSD|gi|212695891|ref|ZP_03304019.1|hypothetical protein ANHYDRO_00424 [Anaerococcus hydrogenalis DSM]
------------------------------------------------------------
------------------------------------------------------------
------------------------------------------------------------
------------------------------------------------------------
------------------------------------------------------------
------------------------------------------------------------
------------------------------------------------------------
------------------------------------------------------------
------------------------------------------------------------
------------------------------------------------------------
------------------------------------------------------------
------------------------------------------------------------
--------------MSTTIEINKKSVKEFLDAGK------------------------KQ
KFIIPEYQRPYAWSE------------DEVQTLFDDIVEYTQE-----------------
---------------------RIDSPYFLGTIVSYTNDH---------------------
---------------NEQEIIDGQQRITTLSLLLRALYTKIEKMD---------------
--------------YTKERNNFIGQIEPA--------------LWETDEL----------
------------------SGEANKSKTLIESRVYES--------------------EH-N
EIL---------------------------NNILSTGLCD--------------------
-------------------------------KDSKDNYTKNYLLCQKLIDQY--------
---------------------------------AKDEPLTFYHLINNILNKAIVLPIKA-
------DSQDTALTIFSTLNDRGLPLSDADIFKAKIYNNI--------------------
------KDSESRNDFIQKWQELSAGAEY--------------------------------
-----------AGESIQKLFYYYMFYLRAKENDKKTT-----------------------
------------------------------------TPGLRKYYSSSNFFRL--------
------------------------------------------------------------
--------------------YDLELMDNLRFIL-NF-WS-VVN-N-------KE------
------------------------------------------------------------
------------------------------------------------------------
------------------------------------------------------------
------------------------------------------------------------
------------------------------------------------------------
------------------------------------------------------------
------------------------------------------------------------
------------------------------------------------------------
------------------------------------------------------------
------------------------------------------------------------
------------------------------------------------------------
------------------------------------------------------------
------------------------------------------------------------
------------------------------------------------------------
------------------------------------------------------------
------------------------------------------------------------
------------------------------------------------------------
------------------------------------------------------------
------------------------------------------------------------
------------------------------------------------------------
------------------------------------------------------------
------------------------------------------------------------
------------------------------------------------------------
------------------------------------------------------------
------------------------------------------------------------
------------------------------------------------------------
------------------------------------------------------------
------------------------------------------------------------
------------------------------------------------------------
------------------------------------------------------------
------------------------------------------------------------
------------------------------------------------------------
-----VIDGENWSSN-------FEILK--------------VLDIL-----TSYPN----
---EFWKYPVIN--YYLSYKDSVKFE----------------------------------
-------------------DKFLLFLRKLFVNLCSR----YIV-----TPTINA------
VKQ--------------------NILNLNAE---IINSD---------------------
--------------------EPKVEFKAVDKN----------------------------
---------------------------------------------------IIR------
--------------------------------EQLKNPHRNV------------------
---------------------------------------------VRMLLKLLAYD----
--------------------NNLQDEL---------------------------------
-----------------LPEKWEIEHILPSK--WQ----------NSY---F-LN--S--
------------------------------------------------------------
-SEEEVNDV--------------------IEHLGNKIPFEKRL-NI--------I-ASNG
YFEK-----------KKEL--------------------------YRK------------
--------------SKIAI-----------------------------------------
--VKDFS-----------------------------------------------------
QTHSKDWKIE-QIMERDVRVSDRI--IEIFNLWSADINTSNK-----------SKLTQ--
---EDKMAIELIKSRGLEDYLK--------------------------------------
------------------------------------------------------------
------------------------------------------------------------
------------------------------------------------------------
------------------------------------------------------------
------------------------------------------------------------
------------------------------------------------------------
------------------------------------------------------------
------------------------------------------------------------
------------------------------------------------------------
------------------------------------------------------------
------------------------------------------------------------
------------------------------------------------------------
------------------------------------------------------------
------------------------------------------------------------
-----------------------------------------------------
>GmrSD|gi|307288050|ref|ZP_07568068.1|hypothetical protein HMPREF9505_01461 [Enterococcus faecalis]
------------------------------------------------------------
------------------------------------------------------------
------------------------------------------------------------
------------------------------------------------------------
------------------------------------------------------------
------------------------------------------------------------
------------------------------------------------------------
------------------------------------------------------------
------------------------------------------------------------
------------------------------------------------------------
------------------------------------------------------------
--------------------------------------MIRSQLTSETLLSYQRKKTFLC
YNISDNFERGVTLMIRNDIQPDLQTIEQYFN---------------------------RK
EFYIPSYQRPYAWQV------------AQCEQLIEDIETHQENFD---------------
--------------------QESQDNYFFGAILIAQESGED-------------------
---------------HEVTLIDGQQRTSTFMLLLKALLLKINKESAKLSDE---------
--------TLENAKLIEKLNRLKSSIISM--------------LYNLNED----------
-----------------NSFYYRKGDYKLQPTDIKYLNESISE-------------LY-A
ADM---------------------------EKILIGESFEDIAGSVTQIYRRQK------
-------------------------------DNRFTNFYKNFRYFWKYCDEL--------
------------------------------------TNFQVAEFAEHFIKYCQVITITS-
------FNTDQAINIFNSLNGTGVPLTPIEVIVSKATANA--------------------
---------AERKTFESNWQAIVNKTDH--------------------------------
-----------SSLNLNLLMTHYIFVQLSQQHGAITR-----------------------
------------------------------------NPGIRAFFAKNKELL---------
------------------------------------------------------------
-------------------KHDVEFTNSLNTIL-DN-LG-DFE-R---------------
------------------------------------------------------------
------------------------------------------------------------
------------------------------------------------------------
------------------------------------------------------------
------------------------------------------------------------
------------------------------------------------------------
------------------------------------------------------------
------------------------------------------------------------
------------------------------------------------------------
------------------------------------------------------------
------------------------------------------------------------
------------------------------------------------------------
------------------------------------------------------------
------------------------------------------------------------
------------------------------------------------------------
------------------------------------------------------------
------------------------------------------------------------
------------------------------------------------------------
------------------------------------------------------------
------------------------------------------------------------
------------------------------------------------------------
------------------------------------------------------------
------------------------------------------------------------
------------------------------------------------------------
------------------------------------------------------------
------------------------------------------------------------
------------------------------------------------------------
------------------------------------------------------------
------------------------------------------------------------
------------------------------------------------------------
------------------------------------------------------------
------------------------------------------------------------
-------------------------TE--------------LGKIL-----NQFNS----
-----NLKPFVSS-YLYFRPMNQ-------------------------------------
-----------------------EYLTYLLRLGAIL----ELT-----DFAYANRN----
FKG--------------------FLERINLK---YSQVDIV-------------------
--------------------SDEELIEEIKK-----------------------------
--------------------------------------------------HISTAF----
---NKEDI-----------LQTL------MESG---------------------------
---------------------------------------------VPNSIIFLNEYVY--
--------------------CKQHDQEFN-------------------------------
-----------------IYGNVDIEHVMPQSG-LNR---------ENI---M-ADAGF--
------------------------------------------------------------
TEPEEFHEY--------------------AEKLGNKILLESEI-NR--------G-IGDA
WFRT-----------KKEN--------------------------TI-------------
------TSHHGFIGSQYKI-----------------------------------------
--AQALV-----------------------------------------------------
GYHKDTWVKD-DIKIATEKAAHRI--SDFLFE----------------------------
------------------------------------------------------------
------------------------------------------------------------
------------------------------------------------------------
------------------------------------------------------------
------------------------------------------------------------
------------------------------------------------------------
------------------------------------------------------------
------------------------------------------------------------
------------------------------------------------------------
------------------------------------------------------------
------------------------------------------------------------
------------------------------------------------------------
------------------------------------------------------------
------------------------------------------------------------
------------------------------------------------------------
-----------------------------------------------------
>GmrSD|gi|397606630|gb|EJK59383.1|hypothetical protein THAOC_20407 [Thalassiosira]
------------------------------------------------------------
------------------------------------------------------------
------------------------------------------------------------
------------------------------------------------------------
------------------------------------------------------------
------------------------------------------------------------
------------------------------------------------------------
------------------------------------------------------------
------------------------------------------------------------
------------------------------------------------------------
------------------------------------------------------------
-MRILVTTRLLLALTWRMPSAKALLSRACRNQSRRASHVSVTWRWGSPAVAAQPTRLRSI
PSASSQTRLKQSRSATSELTVAREHLGNLFA-------------------------GRNF
LFTTRKNIREYEWGE------------CGAFVLIVSTLRLTQARRQTTEDL---------
------------FESILDLSEEKAGPLELSTIVVMETQT---------------------
-------KKDIGKNAKLYDLHDGQQRLATLCLLLAALRDYF-------------------
-----------------HRAGVVEEARIAQN-----------MIYPPMRR----------
---------------------------R--------------------EDVARVELNGTK
DNLF--------------------------RSILSN------------------------
---------------KMDSVNTLSPTERKALPIDQQLLLNAYDYFTYRL-----------
--------------------------------DELKDHGRVIEFFDNLKDDVF-LLVGV-
------TSDTKMARNIVMGQGKGKNREPVDELKGIVCFN---------------------
----SIDDETEQDNLLQEWNQLCNDQSRD-----------------------RISNACML
LAQLEMPQRRLRKHGEIDFFEDYMTLYCRGGLDG--------------------------
-------------------------------------RHFYEKELKPTVS----------
------------------------------------------------------------
---------------------------LLERLE-----G-DSF-SFS-------------
------------------------------------------------------------
------------------------------------------------------------
------------------------------------------------------------
------------------------------------------------------------
------------------------------------------------------------
------------------------------------------------------------
------------------------------------------------------------
------------------------------------------------------------
------------------------------------------------------------
------------------------------------------------------------
------------------------------------------------------------
------------------------------------------------------------
------------------------------------------------------------
------------------------------------------------------------
------------------------------------------------------------
------------------------------------------------------------
------------------------------------------------------------
------------------------------------------------------------
------------------------------------------------------------
------------------------------------------------------------
------------------------------------------------------------
------------------------------------------------------------
------------------------------------------------------------
------------------------------------------------------------
------------------------------------------------------------
------------------------------------------------------------
------------------------------------------------------------
------------------------------------------------------------
------------------------------------------------------------
------------------------------------------------------------
------------------------------------------------------------
------------------------------------------------------------
-------EDAGQVKVL------PSAT-------------------F---LYAATKIQTA-
---KDVALPLVFLIGEYTKAS---------------------------------------
--------------ELEVRKSMINYLAELEKLALW-----MML----AKPKPKD------
-----------------------------RRQRCLEAIKYVQDRSAQGSNPFM-------
------------------------LQN---------------------------------
------------------------------------------------------------
-------------------EEIDVI-KQRLRTGEYGKGAPS-------------------
-------------------------------------------RVGKAVLERLNEFELAN
------------------------------------------------------------
---------KNQAELTPFHKTLQLEHVLPQKWQNVK-----YWSER-W---N-DDD----
------------------------------------------------------------
-----ANTW--------------------LNRLGNLALLNQKV-NA--------K-VSNG
SFDL-----------KRKE--------------------------Y--------------
--MSPYPLTQLITGYSD-------------------------------------------
------------------------------------------------------------
------WSPK-EVEGNHSRIIDLA--IKVWKL----------------------------
------------------------------------------------------------
------------------------------------------------------------
------------------------------------------------------------
------------------------------------------------------------
------------------------------------------------------------
------------------------------------------------------------
------------------------------------------------------------
------------------------------------------------------------
------------------------------------------------------------
------------------------------------------------------------
------------------------------------------------------------
------------------------------------------------------------
------------------------------------------------------------
------------------------------------------------------------
------------------------------------------------------------
-----------------------------------------------------
>GmrSD|gi|393107093|gb|EJC07636.1|hypothetical protein HPHPP15_0969 [Helicobacter pylori Hp]
------------------------------------------------------------
------------------------------------------------------------
------------------------------------------------------------
------------------------------------------------------------
------------------------------------------------------------
------------------------------------------------------------
------------------------------------------------------------
------------------------------------------------------------
------------------------------------------------------------
------------------------------------------------------------
------------------------------------------------------------
------------------------------------------------------------
------------------MRVKESTVNDFFALT-------------------------GT
IFSIPVYQRNYTWEE------------ENCKKLLQDIISIS-------------------
---------------------QNKKTHFMGSITYILHHIDD-------------------
--------EKSLRQLQEFVIIDGQQRVTTIMLLLKAIETKIPNEGI--------------
----------------------KKEID----------------NLL-NLT----------
-----------------------GQRLRLKPIK------------------------SDK
EAF---------------------------DLVMQNRSHEIQ------------------
---------------------------------GVSHIRNNYKFFTKELDNYISK-----
-------------------------------------GYRIEEIYGAF-LRLKIVAIGL-
-----ELGEDDPQVVFESINATGVQLKGLDLIRNYLMMGENS------------------
--------DNQNRLYNTYWVPLEDWL----------------------------------
---------------GERDLNDFIKTYLRVYLEKKLSER---------------------
------------------------------------EREVYYALKDHHRDNFS-------
------------------------------------------------------------
----------------------DNIQGLMSDMR-EY--G-RIY-QIF--L--D-------
------------------------------------------------------------
------------------------------------------------------------
------------------------------------------------------------
------------------------------------------------------------
------------------------------------------------------------
------------------------------------------------------------
------------------------------------------------------------
------------------------------------------------------------
------------------------------------------------------------
------------------------------------------------------------
------------------------------------------------------------
------------------------------------------------------------
------------------------------------------------------------
------------------------------------------------------------
------------------------------------------------------------
------------------------------------------------------------
------------------------------------------------------------
------------------------------------------------------------
------------------------------------------------------------
------------------------------------------------------------
------------------------------------------------------------
------------------------------------------------------------
------------------------------------------------------------
------------------------------------------------------------
------------------------------------------------------------
------------------------------------------------------------
------------------------------------------------------------
------------------------------------------------------------
------------------------------------------------------------
------------------------------------------------------------
------------------------------------------------------------
------------------------------------------------------------
--RDHYFLHRGDPQQL------ANLRL--------------HIKDL-----VKIKF----
----GVAKPFILR-CARDFEEGKL------------------------------------
-----------------DYENFHEILQILISYFVRR----SVC-----GDPAPA------
LAE--------------------LLYSLYRQ---LGEDVS--------------------
---------------------ADALKRYLGKSV---------------------------
--------------------------------------------------GRTAFP----
---NDDKI-----------KVAF------LVRNAYAANQV--------------------
---------------------------------------------CKFILLEIEKLSN--
---------------------AEPPRE---------------------------------
-------------------ENLEVEHFYPKTP--T----------QEW---R-DRVGD--
------------------------------------------------------------
-YFTFEQDY--------------------LNNFGNLTL--SGQ-NQ--------R-LGNK
SYEA-----------KIAL------------------------ME---------------
------------EYSSLHL-----------------------------------------
--NDYFINNTHS------------------------------------------------
------WGIE-EVKARSEYLADQF--CQVGLFKD-L-P----------------------
------------------------------------------------------------
------------------------------------------------------------
----------------------KEYRI---------------------------------
-------------------RELNKTLDDDLTNHNLQS--------------VKLPNRRRQ
MA--R-----NAKELASAVI---------------DYLLDNARE----------------
------------AFESYT-DE---------------------------------------
------------------------------------------------------------
------------------------------------------------------------
----------EP-RYICW---------DKAKAQLRD------------------------
-----------RDGTCFVPFEKYGFYFVGNASYQTVGSNLKDLILGC--------ELNPR
DFIVE-------------------------------------------------------
------------------------------------------------------------
------------------------------------------------------------
------------------------------------------------------------
------------------------------------------------------------
-----------------------------------------------------
>GmrSD|gi|385222438|ref|YP_005771571.1|hypothetical protein HPSA_04935 [Helicobacter pylori]
------------------------------------------------------------
------------------------------------------------------------
------------------------------------------------------------
------------------------------------------------------------
------------------------------------------------------------
------------------------------------------------------------
------------------------------------------------------------
------------------------------------------------------------
------------------------------------------------------------
------------------------------------------------------------
------------------------------------------------------------
------------------------------------------------------------
---------------MAKVEVELKKLYQILVDAE-------------------------Y
FYQVPDYQRPYVWDK------------DHLGALIDDLVGSYTN-----------------
---------------------NREDEYFCGSIVIAENP----------------------
-------------KDKRWDVVDGQQRLTSFIILACTILRLYKHRLG--------------
-------------------QKSKDFIEGS-------------IYDKYDK-----------
------------------------EKERLKFLTAQ---------------------NY-N
SIF---------------------------ENTVLKSLEFEDNIKKSELNK---------
-------------------------------KFEENTYLRNAYYFKELLDES--------
--------------------------------MENGAISNIDDFVMWFYDHIVLTRIIC-
------FEQDSAMQIFQVLNDRGQPLSPIDILKSSLMQEI--------------------
-----KQDDERRKDFIATWDKIVDACKSVE------------------------------
----------GIDIDLEDFFNMYLEYADPSSSKKRA------------------------
------------------------------------DKGLKKVFKD--------------
------------------------------------------------------------
--------------------SKKNACEFIYEVS-EF-MK-SYT-D---------------
------------------------------------------------------------
------------------------------------------------------------
------------------------------------------------------------
------------------------------------------------------------
------------------------------------------------------------
------------------------------------------------------------
------------------------------------------------------------
------------------------------------------------------------
------------------------------------------------------------
------------------------------------------------------------
------------------------------------------------------------
------------------------------------------------------------
------------------------------------------------------------
------------------------------------------------------------
------------------------------------------------------------
------------------------------------------------------------
------------------------------------------------------------
------------------------------------------------------------
------------------------------------------------------------
------------------------------------------------------------
------------------------------------------------------------
------------------------------------------------------------
------------------------------------------------------------
------------------------------------------------------------
------------------------------------------------------------
------------------------------------------------------------
------------------------------------------------------------
------------------------------------------------------------
------------------------------------------------------------
------------------------------------------------------------
------------------------------------------------------------
------------------------------------------------------------
------------LLK-------KQ-DR--------------YIYLL-----RYLPS----
----RFWASILTTALYVKYP----------------------------------------
--------------------DFDALKKLLVSYYYQT----WIA-----GGTITR------
IKQ--------------------TSINIIKN---VKNNK---------------------
--------------------DIETIQELILD-----------------------------
-------------------------------------------------NIAFHNT----
---FNQYH-----------YNLW------DSSSVYPSKW---------------------
---------------------------------------------VRPVLALANYFMV--
--------------------DDEKPNFIT-------------------------------
-----------------MDAETQVEHILPQKPKRG----------SQW---N-AD--F--
------------------------------------------------------------
-DKEKREEW--------------------VNNIANLTLLKRKK-NV--------Q-ALNM
DFDE-----------KRQI--------------------------YGGKD----------
---------MSRVISCYHI-----------------------------------------
--TKELY-----------------------------------------------------
-SDYRKWNEN-SLQKRYDFLYEII--TPVLHIEGQE----ED------EDDFDLE-----
------------------------------------------------------------
------------------------------------------------------------
------------------------------------------------------------
------------------------------------------------------------
------------------------------------------------------------
------------------------------------------------------------
------------------------------------------------------------
------------------------------------------------------------
------------------------------------------------------------
------------------------------------------------------------
------------------------------------------------------------
------------------------------------------------------------
------------------------------------------------------------
------------------------------------------------------------
------------------------------------------------------------
-----------------------------------------------------
>GmrSD|gi|408410334|ref|ZP_11181559.1|Putative uncharacterized protein [Lactobacillus sp.]
------------------------------------------------------------
------------------------------------------------------------
------------------------------------------------------------
------------------------------------------------------------
------------------------------------------------------------
------------------------------------------------------------
------------------------------------------------------------
------------------------------------------------------------
------------------------------------------------------------
------------------------------------------------------------
------------------------------------------------------------
--------------------------------------------------------MIAL
TITQNGVKCYHISIYRECEKGEARAIYQMFDGS-------------------------DT
KLTIPVYQRNYDWKV------------ANCQQLFNDLVAM--------------------
-------------------VREKRTNHFFGSIVEIGG-----------------------
------------DYSGEKQIIDGQQRLTTVYLLILALVKLLEEGKV--------------
----------------TSSTMIPRKIRDS--------------YLV-DQYVD--------
-------------------DADNLNRYRLQPVK------------------------HDA
VAL---------------------------MRLFGPESGYI-------------------
---------------------------------ENSNQTTNFQFFQDEILKQ--------
-------------------------------------RISIDELWEAI-QHLIVIDISL-
-----RRSEDDAQLIFESLNSTGVDLTEADKIRNFVLMNLPT------------------
--------DQQEEYYNKYWHPIELDTEE--------------------------------
--------------NNEYHVSEFIRNYLTFNLKKVPA-----------------------
------------------------------------MGKVYQVFKRYIEQKK--------
------------------------------------------------------------
----------------------LTTEAVLQDLV-KY--A-HYE-KQL--R--C-------
------------------------------------------------------------
------------------------------------------------------------
------------------------------------------------------------
------------------------------------------------------------
------------------------------------------------------------
------------------------------------------------------------
------------------------------------------------------------
------------------------------------------------------------
------------------------------------------------------------
------------------------------------------------------------
------------------------------------------------------------
------------------------------------------------------------
------------------------------------------------------------
------------------------------------------------------------
------------------------------------------------------------
------------------------------------------------------------
------------------------------------------------------------
------------------------------------------------------------
------------------------------------------------------------
------------------------------------------------------------
------------------------------------------------------------
------------------------------------------------------------
------------------------------------------------------------
------------------------------------------------------------
------------------------------------------------------------
------------------------------------------------------------
------------------------------------------------------------
------------------------------------------------------------
------------------------------------------------------------
------------------------------------------------------------
------------------------------------------------------------
------------------------------------------------------------
-------SQSPSD----------KVNT--------------VLKRL-----SVLEV----
----SVTRPFILP-LFDYWQEGKI------------------------------------
-----------------SDDEVAAVLTSVESYIFRR----LIC-----GIPSNA------
LNK--------------------LFATLFSD---SLKYVDQADNY---------------
---------------------VDIINYLLLSK----------------------------
-------------------------------------------------TEVSRFP----
---TDAEF-----------AESI------ETRDAYNMRQQT-------------------
---------------------------------------------KYYLFDRLENQDS--
---------------------LERVNVIDGMQN---------------------------
-------------------NRYTIEHIMPQT--LS----------SAW---K-KALGD--
------------------------------------------------------------
GYQAIYDRW--------------------DNRLANLTL--TAY-NS--------S-YSNK
SFYE-----------KKTA-----------------------ENGF--------------
------------DHSGFRL-----------------------------------------
--NDFVKGCDQ-------------------------------------------------
------WTEK-ELQERSELLKQTA--LKLWPLPS-S-D----------------------
------------------------------------------------------------
------------------------------------------------------------
----------------------FQPKV----VE--NE-----------------------
----------------------VYGL-DDDNNYA-NVKIAS----------YSLMNTP-Y
KLPKR-----TWKEMYIGVV---------------QTLYELDPA----------------
------------PMRQLV-AG---------------------------------------
------------------------------------------------------------
------------------------------------------------------------
-DR-T---------KLEK---------VLIDHPENG------------------------
----------------FSRVADGVYLY-TSTDNWNKIHKLRNLFDFY--------GIDQS
ELQIEI----VSGKKE--------------------------------------------
--------------------------------------------------TL--------
------------------------------------------------------------
------------------------------------------------------------
------------------------------------------------------------
-----------------------------------------------------
>GmrSD|gi|347994535|gb|EGY35807.1|hypothetical protein I63B_1238 [Aggregatibacter actinomycetemcomitans serotype d str.]
------------------------------------------------------------
------------------------------------------------------------
------------------------------------------------------------
------------------------------------------------------------
------------------------------------------------------------
------------------------------------------------------------
------------------------------------------------------------
------------------------------------------------------------
------------------------------------------------------------
------------------------------------------------------------
------------------------------------------------------------
------------------------------------------------------------
-----------MSNLENKIEARHRNIFDVLN---------------------------EQ
KYTVDYFQREYSWGE------------KHIEALVTDLTSAFLTEY---------------
------------TLGDRREDGEKYNNYYLGPFVVSLKD----------------------
---------------GKRSIIDGQQRLTSLSLFLIYLNNLQ-------------------
-----------------KELGYSEKIETM-------------IFSELRGSKSF-------
---------------------------NI--------------------------TVEER
ISCL--------------------------EELFNSGKYIPNEDD---------------
-------------------------------DESTINMAKRYQDIIEAF-----------
--------------------------------PEELKNESFPFFIDWLKYNVIMVEIIA-
------YSDENAYTIFETMNDRGLNLTPSEMLKGFILSRFKN------------------
--------PNKRKIANEQWKKAMIDLKS--------------------------------
--------------FEKDEEQRFFQSWLRAKYADSIRSGKAGSQNEDF------------
-------------------------------------EKIGTRFHSWVR-----------
------------------------------------------------------------
--------DNLSKIKLDEDDDRTFENFIQQDFK-FY--L-KYY-IEI--LNAEK------
------------------------------------------------------------
------------------------------------------------------------
------------------------------------------------------------
------------------------------------------------------------
------------------------------------------------------------
------------------------------------------------------------
------------------------------------------------------------
------------------------------------------------------------
------------------------------------------------------------
------------------------------------------------------------
------------------------------------------------------------
------------------------------------------------------------
------------------------------------------------------------
------------------------------------------------------------
------------------------------------------------------------
------------------------------------------------------------
------------------------------------------------------------
------------------------------------------------------------
------------------------------------------------------------
------------------------------------------------------------
------------------------------------------------------------
------------------------------------------------------------
------------------------------------------------------------
------------------------------------------------------------
------------------------------------------------------------
------------------------------------------------------------
------------------------------------------------------------
------------------------------------------------------------
------------------------------------------------------------
------------------------------------------------------------
------------------------------------------------------------
------------------------------------------------------------
----------T-LI--------KGLEH---------------VYYI---NHWGIAP----
----TLSFPLMLASLNINDIDETV------------------------------------
-----------------RKK-INLVARYIETFVVRR----SIN---FRKFSASS------
IRY--------------------TMYSLVKE---I-------------------------
-----------------RGKNIDELRQILSKKLA--------------------------
---------------------------------------------EMQESFKGMN-----
------EF------------------------RLHGQNYRF-------------------
---------------------------------------------VKFLLSRITAWID--
---------------------QKAGINTDFVSYYQPE-----------------------
-----------------QGKPFEVEHIWADKFSRH---------RD--------------
----------------------------------------------------------DF
EQEHEFKKY--------------------RNRIGDLVLLPRGT-NQ--------S-YGDL
TFEQ-----------KHSH--------------------------Y--------------
------------IKENL-L-----------------------------------------
--VKSLCQLAYENNPNFIKLKNNLNLPFQYHTK---------------------------
------FKKE-DIDKRQELYKAIC--EQIWDHEFKK------------------------
------------------------------------------------------------
------------------------------------------------------------
------------------------------------------------------------
------------------------------------------------------------
------------------------------------------------------------
------------------------------------------------------------
------------------------------------------------------------
------------------------------------------------------------
------------------------------------------------------------
------------------------------------------------------------
------------------------------------------------------------
------------------------------------------------------------
------------------------------------------------------------
------------------------------------------------------------
------------------------------------------------------------
-----------------------------------------------------
>GmrSD|gi|408826402|ref|ZP_11211292.1|hypothetical protein SsomD4_04383 [Streptomyces somaliensis DSM]
------------------------------------------------------------
------------------------------------------------------------
------------------------------------------------------------
------------------------------------------------------------
------------------------------------------------------------
------------------------------------------------------------
------------------------------------------------------------
------------------------------------------------------------
------------------------------------------------------------
------------------------------------------------------------
------------------------------------------------------------
------------------------------------------------------------
------------------MRAQEITFLKLVQGE--------------------------K
QFQVPLYQRTYSWGR------------EQLKQLWEDIGELV-------------------
---------------DQHLSGEAAAPHFLGSVVLAPGQ----------------------
---------IQAGGVQRWLVVDGQQRLTTLMLAFTALRDHLKETGDPR------------
---------------------GADRVHRQ--------------ILV-NEFHE--------
----------------------GLDHYRLLPTQ------------------------ADR
EAY---------------------------TACVQSRAEAG-------------------
---------------------------------GSDNVGAAYRFFLGALAEGR-------
--------------------------------EASGDDRWIATVGTVLKDLLSIVEITA-
------ESGDNVYRIFESINNTGVGLSQSDLLRNYVFMLLP-------------------
--------KRGERVYQELWLPMQQSL----------------------------------
---------------GPRNLELLVWLDLVVRGHHKTK-----------------------
------------------------------------QSEIYREQQKRLQPLAGDE-----
------------------------------------------------------------
----------------------DALQREMARLA-ER--G-KRF-LRI--LDPQ-------
------------------------------------------------------------
------------------------------------------------------------
------------------------------------------------------------
------------------------------------------------------------
------------------------------------------------------------
------------------------------------------------------------
------------------------------------------------------------
------------------------------------------------------------
------------------------------------------------------------
------------------------------------------------------------
------------------------------------------------------------
------------------------------------------------------------
------------------------------------------------------------
------------------------------------------------------------
------------------------------------------------------------
------------------------------------------------------------
------------------------------------------------------------
------------------------------------------------------------
------------------------------------------------------------
------------------------------------------------------------
------------------------------------------------------------
------------------------------------------------------------
------------------------------------------------------------
------------------------------------------------------------
------------------------------------------------------------
------------------------------------------------------------
------------------------------------------------------------
------------------------------------------------------------
------------------------------------------------------------
------------------------------------------------------------
------------------------------------------------------------
------------------------------------------------------------
--------REPSP----------PLRA--------------VLERL-----AAWGG----
----QTHYPLALH-LLDLVDAGGT------------------------------------
-----------------TAEDAAEALLYVESYLVRR----LVC-----QTPTTG------
LNR--------------------IFMDAPKE---LETDRPA-------------------
---------------------AEAVRRFLSGR----------------------------
---------------------------------------------------RRRWP----
---SDEEL-----------REAI------RSKPFYWSGRPPQ------------------
---------------------------------------------RSYILRRLEESYGA-
---------------------SEPVDFAK-------------------------------
-------------------ASLSVEHVLPQRP--V----------AAW---F-DLLAE--
------------------------------------------------------ETEPGQ
TPQELHDLL--------------------VHTLGNLTL--TGD-NA--------K-LSNN
PFER-----------KQQI--------------------------L--------------
------------DSSALRM-----------------------------------------
--NQEIASAKR-------------------------------------------------
------WGRA-EILQRADRLARRA--VDLWPGPI--------------------------
------------------------------------------------------------
------------------------------------------------------------
----------------------GG--V----KP--TGE------EWPGWA--EMRAALVA
MPSGTWTTYGDVAELIGS-H--PMPVGAHLGAHPSVIGA------------HRVLTADGR
VSAGF-----RWPDGSDRPP---PRELLASEGVRFDASGRAHES----------------
------------QRLTAA-EL-AVLLGKD------------VAQPVSHD-PLPDD-----
-EDAEAAERFRSQLREHW-PQACTGVLGV---LDFWRLQGGRVSYGRHG----ETSCFPV
--------------------------------------LDAGTGHRPHLVWPFGIYPV--
-SG-TVEVVFQYLKDRTP---------F--------------------------------
----------DDTETRRELLRRLNEIDGIDLPEAKLEL---RPSFPVRVLAE-HG-EGIC
AVLD------WFVHTAALDLARRP------------------------------------
------------------------------------------------------------
------------------------------------------------------------
------------------------------------------------------------
------------------------------------------------------------
-----------------------------------------------------
>GmrSD|gi|393096876|gb|EJB97472.1|hypothetical protein HPHPP2_1700 [Helicobacter pylori Hp]
------------------------------------------------------------
------------------------------------------------------------
------------------------------------------------------------
------------------------------------------------------------
------------------------------------------------------------
------------------------------------------------------------
------------------------------------------------------------
------------------------------------------------------------
------------------------------------------------------------
------------------------------------------------------------
------------------------------------------------------------
------------------------------------------------------------
---------------MTKVEVELKKLYQILVDAE-------------------------Y
FYQVPDYQRPYVWDK------------DHLGALIDDLVGSYIN-----------------
---------------------NREDEYFCGSIVIAENQ----------------------
-------------KDKRWDVVDGQQRLTSFIILACTILRLYKASLK--------------
-------------------QKSKAFIEES-------------IYDRYDK-----------
------------------------EKERLKFLTAQ---------------------NY-N
SIF---------------------------ENTVLNHLEFEDNIKKSELNK---------
-------------------------------KFEENTYLRNAYYFKELLNEI--------
--------------------------------MENGSISNIDDFVKWFYEHIVLTRIIC-
------FEQDSAMQIFQVLNDRGQPLSPIDILKSSLMQEI--------------------
-----KQDSEKRKNFITTWDKLVEACKSVE------------------------------
----------GVDIDLEDFFNMYLEYADPSASKKRA------------------------
------------------------------------DKGLKKVFKD--------------
------------------------------------------------------------
--------------------SKKDACGFIYEIS-EF-MK-AYT-A---------------
------------------------------------------------------------
------------------------------------------------------------
------------------------------------------------------------
------------------------------------------------------------
------------------------------------------------------------
------------------------------------------------------------
------------------------------------------------------------
------------------------------------------------------------
------------------------------------------------------------
------------------------------------------------------------
------------------------------------------------------------
------------------------------------------------------------
------------------------------------------------------------
------------------------------------------------------------
------------------------------------------------------------
------------------------------------------------------------
------------------------------------------------------------
------------------------------------------------------------
------------------------------------------------------------
------------------------------------------------------------
------------------------------------------------------------
------------------------------------------------------------
------------------------------------------------------------
------------------------------------------------------------
------------------------------------------------------------
------------------------------------------------------------
------------------------------------------------------------
------------------------------------------------------------
------------------------------------------------------------
------------------------------------------------------------
------------------------------------------------------------
------------------------------------------------------------
------------LLK-------KQ-DR--------------YVYLL-----RYLPS----
----RYWASILTTALYVKYP----------------------------------------
--------------------DFDALKKLLVSYYYQT----WIA-----GGTITR------
IKQ--------------------TSINIIKN---VKSNK---------------------
--------------------SVKTIKELILN-----------------------------
-------------------------------------------------NINSYNT----
---FKQYH-----------DNLW------DSSSVYPSKW---------------------
---------------------------------------------VRPVLALANYFMA--
--------------------DEEKPHFIV-------------------------------
-----------------MDAETQVEHVLPQSPKRG----------SQW---N-AD--F--
------------------------------------------------------------
-NKEKKEEW--------------------VNNIANLTLLKRKK-NA--------Q-ALNG
DFDE-----------KRKI--------------------------YGGKD----------
---------TSKVISCYDI-----------------------------------------
--TKELY-----------------------------------------------------
-SDYRKWDEK-SLQKRHDFLYEII--TPILHIEGQK----EE-Y----EDDFDLE-----
------------------------------------------------------------
------------------------------------------------------------
------------------------------------------------------------
------------------------------------------------------------
------------------------------------------------------------
------------------------------------------------------------
------------------------------------------------------------
------------------------------------------------------------
------------------------------------------------------------
------------------------------------------------------------
------------------------------------------------------------
------------------------------------------------------------
------------------------------------------------------------
------------------------------------------------------------
------------------------------------------------------------
-----------------------------------------------------
>GmrSD|gi|206900774|ref|YP_002250674.1|hypothetical protein DICTH_0808 [Dictyoglomus thermophilum]
------------------------------------------------------------
------------------------------------------------------------
------------------------------------------------------------
------------------------------------------------------------
------------------------------------------------------------
------------------------------------------------------------
------------------------------------------------------------
------------------------------------------------------------
------------------------------------------------------------
------------------------------------------------------------
------------------------------------------------------------
------------------------------------------------------------
---------------MEKISAKEKSIRELLK---------------------------DK
RYLIDYYQREYKWQT------------KQVKELIEDLVECFLEDY---------------
------------DPEDSREKIANYSKYYLGAIIICEKD----------------------
---------------AQKYIIDGQQRLTTLTLLLIYLRNIL-------------------
-----------------KDEDQKAKL----------------YSLVFSDVFGKKTY----
---------------------------NI--------------------------DVEER
KPYL--------------------------DELVKGNVPDINGV----------------
-------------------------------SESIENLIESYKEIPTFF-----------
--------------------------------PDDFDDKAFLYFSDWLIENVYLVEITT-
------HVEEDAYKIFETMNDRGLSLTPIEMLKSYLLSRISD------------------
--------TNKRNEAAKVWREKVEALRR--------------------------------
--------------LGKNEDSEAFKAWMRGKFANSIREKKKDSKPLDF------------
-------------------------------------DRIGTEMHRWVK-----------
------------------------------------------------------------
----------ENEIIIGLKDSDDFYKFITKDVK-FY--S-ERY-KEL--KEYSQ------
------------------------------------------------------------
------------------------------------------------------------
------------------------------------------------------------
------------------------------------------------------------
------------------------------------------------------------
------------------------------------------------------------
------------------------------------------------------------
------------------------------------------------------------
------------------------------------------------------------
------------------------------------------------------------
------------------------------------------------------------
------------------------------------------------------------
------------------------------------------------------------
------------------------------------------------------------
------------------------------------------------------------
------------------------------------------------------------
------------------------------------------------------------
------------------------------------------------------------
------------------------------------------------------------
------------------------------------------------------------
------------------------------------------------------------
------------------------------------------------------------
------------------------------------------------------------
------------------------------------------------------------
------------------------------------------------------------
------------------------------------------------------------
------------------------------------------------------------
------------------------------------------------------------
------------------------------------------------------------
------------------------------------------------------------
------------------------------------------------------------
------------------------------------------------------------
----------K-LT--------RGLES---------------IYYL---SYLGF------
----TLQYPVLLASINIEDDDKNI------------------------------------
-----------------KKK-YQIVGDFLDIVFVRR----LWN---YKGIDYKN------
MQY--------------------ICFNIIKE---I-------------------------
-----------------RDKSLYDLGEILLRKLA--------------------------
---------------------------------------------EDKFNFAKNK-----
---------------------NF---------KLISFRRFY-------------------
---------------------------------------------VHYILARMTDFVE--
---------------------VESGLKSRFEEYIAK------------------------
-----------------GPNRYEIEHIWSKNAFNEL-----------------KG-----
----------------------------------------------------------EF
SSLSDFEEH--------------------RNKIGGLLILPKSF-NA--------S-YGDL
LYTE-----------KLKH--------------------------Y--------------
------------FGQNL-L-----------------------------------------
--AKSLHEDCYNHNPGFLNFIEKTGLPFKPYSK---------------------------
------FGKK-ELEERQELYCQLA--DIIWSPKRIEKILKES-F----------------
------------------------------------------------------------
------------------------------------------------------------
------------------------------------------------------------
------------------------------------------------------------
------------------------------------------------------------
------------------------------------------------------------
------------------------------------------------------------
------------------------------------------------------------
------------------------------------------------------------
------------------------------------------------------------
------------------------------------------------------------
------------------------------------------------------------
------------------------------------------------------------
------------------------------------------------------------
------------------------------------------------------------
-----------------------------------------------------
>GmrSD|gi|330907887|gb|EGH36410.1|rloF [Escherichia coli]
------------------------------------------------------------
------------------------------------------------------------
------------------------------------------------------------
------------------------------------------------------------
------------------------------------------------------------
------------------------------------------------------------
------------------------------------------------------------
------------------------------------------------------------
------------------------------------------------------------
------------------------------------------------------------
------------------------------------------------------------
------------------------------------------------------------
-----------MAKQFMLMEPKNENFNELIGGS--------------------------N
KYIVPRFQRDYAWDI------------EQWEDLWSDVTALD-------------------
----------------------DEGFHYMGYIVLQQKEQ---------------------
---------------YQYEVIDGQQRLVTLSIIVLAAMKAIKTLIDN-------------
------------GEDVEENTERLNEITKT--------------FVG-NKNF---------
--------------------VSLKVISKLDLNR-----------------------NNKR
FF----------------------------QKICSDLEAPNNR-----------------
-----------------------------GITSTNKLLRKCFEFYNKKKFG---------
-----------------------------------NSGSEIAQFIVDFSSSMVFTKIIV-
------QDDLNAYKVFETLNARGVQLSTPDLLKNYLFSIATKD-----------------
----EKIEEEELDELDAQWSEIIDQLGE--------------------------------
----------------SN-VSDYIRYHYNSQRKMVT------------------------
------------------------------------KNNLYASMRRVI------------
------------------------------------------------------------
-------------------TSPENAYNYLRSLI-NS--A-PIY-ASL--INPND------
------------------------------------------------------------
------------------------------------------------------------
------------------------------------------------------------
------------------------------------------------------------
------------------------------------------------------------
------------------------------------------------------------
------------------------------------------------------------
------------------------------------------------------------
------------------------------------------------------------
------------------------------------------------------------
------------------------------------------------------------
------------------------------------------------------------
------------------------------------------------------------
------------------------------------------------------------
------------------------------------------------------------
------------------------------------------------------------
------------------------------------------------------------
------------------------------------------------------------
------------------------------------------------------------
------------------------------------------------------------
------------------------------------------------------------
------------------------------------------------------------
------------------------------------------------------------
------------------------------------------------------------
------------------------------------------------------------
------------------------------------------------------------
------------------------------------------------------------
------------------------------------------------------------
------------------------------------------------------------
------------------------------------------------------------
------------------------------------------------------------
------------------------------------------------------------
-----SWWDEQNVEY-------KKATH--------------YLNGI-----RLFNI----
----KQPLTILLA-AFNLF-----------------------------------------
-----------------SPNEFVSLSRYLYILSIRY----NVI----CHLSPSE------
QES--------------------MYNQIANK---ISNKEYK-------------------
--------------------RASHVKNGEEFK----------------------------
----------------------------------------------------RLYP----
---DDNTF-----------FNAF-------EFHRMPSRQTAKK-----------------
---------------------------------------------IRFLLSEIEQYLG--
-----------------------NNCD---------------------------------
------------------YEKVTLEHICPYNPE------------GDW---V--A-----
------------------------------------------------------------
FFGEGVNDV--------------------KDRLGNMIVIDRD--N-----------LKRA
PFKV-----------KKTE--------------------------YK-------------
-------------NSKYKL-----------------------------------------
--ASKVNE----------------------------------------------------
---YADWNLE-TVNDFQRWMSEQA--VKVWAVR---------------------------
------------------------------------------------------------
------------------------------------------------------------
------------------------------------------------------------
------------------------------------------------------------
------------------------------------------------------------
------------------------------------------------------------
------------------------------------------------------------
------------------------------------------------------------
------------------------------------------------------------
------------------------------------------------------------
------------------------------------------------------------
------------------------------------------------------------
------------------------------------------------------------
------------------------------------------------------------
------------------------------------------------------------
-----------------------------------------------------
>GmrSD|gi|167753778|ref|ZP_02425905.1|hypothetical protein ALIPUT_02062 [Alistipes putredinis DSM]
------------------------------------------------------------
------------------------------------------------------------
------------------------------------------------------------
------------------------------------------------------------
------------------------------------------------------------
------------------------------------------------------------
------------------------------------------------------------
------------------------------------------------------------
------------------------------------------------------------
------------------------------------------------------------
------------------------------------------------------------
------------------------------------------------------------
-------------------MDNQTTIGRLFG-------------------------EDMI
TFVIPSYQRAYSWRVG-----------KDGRVGQVDMFLNDIIDQ---------------
---------------------PDNSSYFLGHYLF--------------------------
----------EKTQGNRYELIDGQQRLTTTVIFMSCLVKEL-------------------
-------------RKRKIVRFDYNNMQYATEQIYER------YLQPRYGSQ---------
---------------------------KF--ET----------------------VPEDS
SFF---------------------------NRLIIECDSDYRIETG--------------
-------------------------------RRSERRIREASSFFEEKM-----------
--------------------------------ATQTEEGTLFKWFHVIDNAII-TTFLLS
G----ESAKLTATQIFAFQNDRGLGLTTLEKLKAFLMHQIYRNN----------------
----TTNAISNIHSVEAKFASIYNY-----------------------------------
------------IERLETKEDSVLGYHCSAFLSSYDSPLDAIK-----------------
------------------------------------ESLLRADDK---------------
------------------------------------------------------------
---------------------TQWINSFVSELC-CS--Y-SLM-CEI-------------
------------------------------------------------------------
------------------------------------------------------------
------------------------------------------------------------
------------------------------------------------------------
------------------------------------------------------------
------------------------------------------------------------
------------------------------------------------------------
------------------------------------------------------------
------------------------------------------------------------
------------------------------------------------------------
------------------------------------------------------------
------------------------------------------------------------
------------------------------------------------------------
------------------------------------------------------------
------------------------------------------------------------
------------------------------------------------------------
------------------------------------------------------------
------------------------------------------------------------
------------------------------------------------------------
------------------------------------------------------------
------------------------------------------------------------
------------------------------------------------------------
------------------------------------------------------------
------------------------------------------------------------
------------------------------------------------------------
------------------------------------------------------------
------------------------------------------------------------
------------------------------------------------------------
------------------------------------------------------------
------------------------------------------------------------
------------------------------------------------------------
------------------------------------------------------------
-----ENTWHLFNSPI------ADVC--------------------------ILDK----
----ANSMPLVLKLCHYNSNGI--------------------------------------
--------------DVRNIPAIDNALKLVEKILFKMTY--TLG---GYRTNNLI------
--------------------------SIAKK---YKPDEYDN------------------
------------------------LIADLTYKCCHGFKEYWNFNGDCLR-----------
-----------------------------------------------------Y------
----------------------F-----TANKYHYRRE----------------------
---------------------------------------------LRYVLYKYENYLR--
--------------------AKARQPLLSPDECT--------------------------
------------NVFRDVSVSNTLDHITPQTP----------------------------
--------------------------------------------------------DFVE
YSEEFCNEY--------------------LNNIGNLSLLTWGN-NS--------A-KKNH
NPAN-------------DGVVEM----------------------Y--------------
------------NS-IFYSHKEIYETLKSEK-----------------------------
--K---------------------------------------------------------
------WNEI-QISERRDRIVAFI--KDNWLD----------------------------
------------------------------------------------------------
------------------------------------------------------------
------------------------------------------------------------
------------------------------------------------------------
------------------------------------------------------------
------------------------------------------------------------
------------------------------------------------------------
------------------------------------------------------------
------------------------------------------------------------
------------------------------------------------------------
------------------------------------------------------------
------------------------------------------------------------
------------------------------------------------------------
------------------------------------------------------------
------------------------------------------------------------
-----------------------------------------------------
>GmrSD|gi|254293250|ref|YP_003059273.1|hypothetical protein Hbal_0882 [Hirschia baltica ATCC]
------------------------------------------------------------
------------------------------------------------------------
------------------------------------------------------------
------------------------------------------------------------
------------------------------------------------------------
------------------------------------------------------------
------------------------------------------------------------
------------------------------------------------------------
------------------------------------------------------------
------------------------------------------------------------
------------------------------------------------------------
-----------------------------------------------------MVQKEPA
WEILGGWSPFMGAKPTNDIATRVETVGSLM---------------------------GRR
LFQPASIQRDFKWEA------------ANCVALFEDIYRVFSAHYDVAEEDDDDNLLSLS
PDDLQTGDLSGVAPEIETVIEGPPNAYLLGPMYLAPPKN---------------------
---------------GVSEVYDGLQRLTSLTILLSVLRDRVSLV----------------
-SKEWGDWIHGFVEDAQWGYRLTYPVKSHKETGTAR------WLTELAQK----------
---------------------------R------------------------------GE
SIKF---------------------------RR---------------------------
---------------------------NLESNTPRGRVTRAIREFRRLT-----------
---------------------------------QDMSATELTAFAEFLMTRVRVVAIQI-
------EDMRLARQAFVTSNQRGVALSAVDILKGVLMDIAGNDD----------------
----------RARQVKDVWDRISTT-----------------------------------
-----------------PDLENFMSAVDYIERREQQGP----------------------
------------------------------------SHLV-EFG-DYLAEARPGFAILE-
------------------------------------------------------------
---------------------------WMERLE-SL--S-HAW-RLL-------------
------------------------------------------------------------
------------------------------------------------------------
------------------------------------------------------------
------------------------------------------------------------
------------------------------------------------------------
------------------------------------------------------------
------------------------------------------------------------
------------------------------------------------------------
------------------------------------------------------------
------------------------------------------------------------
------------------------------------------------------------
------------------------------------------------------------
------------------------------------------------------------
------------------------------------------------------------
------------------------------------------------------------
------------------------------------------------------------
------------------------------------------------------------
------------------------------------------------------------
------------------------------------------------------------
------------------------------------------------------------
------------------------------------------------------------
------------------------------------------------------------
------------------------------------------------------------
------------------------------------------------------------
------------------------------------------------------------
------------------------------------------------------------
------------------------------------------------------------
------------------------------------------------------------
------------------------------------------------------------
------------------------------------------------------------
------------------------------------------------------------
------------------------------------------------------------
--------------------------K----TAVYDPKQDPFDGDL---WRLGLQN----
---WNEWKPLALHFIFVYQQAQLE------------------------------------
----------------NNKR-R---MDVVENRFSDFHR--RAMAISLAGLGAKARH----
----------------------AIIRRAIEQSEGLTGDGKSRNCMS--------------
------------------------LSY---------------------------------
-------------------------------------------------GALRLKP----
-TQKDRALRQLSTGFDDYEARV--------------------------------------
-----------------------------------------------AFLRWLESLHWTR
------------------------------------------------------------
------------EALPDYVAGGTVEHVMPTSPSPD-------------------------
----------------------------------------------------AKQWAIDF
PDQDARLGL--------------------CNMLGNLILIDRET-NN--------K-AGSG
DFSE-----------KVKF--------------------------Y--------------
----------REMKQPFAMSEEVAQLNK--------------------------------
------------------------------------------------------------
------WRPQ-DIVARSERMREFAIEQLDWDGTE--------------------------
------------------------------------------------------------
------------------------------------------------------------
------------------------------------------------------------
------------------------------------------------------------
------------------------------------------------------------
------------------------------------------------------------
------------------------------------------------------------
------------------------------------------------------------
------------------------------------------------------------
------------------------------------------------------------
------------------------------------------------------------
------------------------------------------------------------
------------------------------------------------------------
------------------------------------------------------------
------------------------------------------------------------
-----------------------------------------------------
>GmrSD|gi|116255295|ref|YP_771128.1|hypothetical protein pRL110096 [Rhizobium leguminosarum bv. viciae]
------------------------------------------------------------
------------------------------------------------------------
------------------------------------------------------------
------------------------------------------------------------
------------------------------------------------------------
------------------------------------------------------------
------------------------------------------------------------
------------------------------------------------------------
------------------------------------------------------------
------------------------------------------------------------
------------------------------------------------------------
------------------------------------------------------------
------------------MDVHKSSLLAVFDAK--------------------------Q
RLEVPLFQRQYVWSE-----------EHQWLPLWEDIQRKFTEAL---------------
------------------DGRKDAPVHFLGAMVLDQKQ----------------------
---------TPTGHVVVRQVIDGQQRLTTLQIFLAAYRDFCRSEGCEE------------
----------------------LAKECDK--------------FLF-NTGMMA-------
--------------------DADVDRFKVWPTQ------------------------LDR
KQF---------------------------TDVIGSGSREDVLKRNPLHKRPYARQPDP-
----------------------------------RPRMVEAYLFFYEQLKGFFLGGDGDL
PLAET-----------------------------FPLSARVDECFQTLRSGLMVVVIDL-
------QKDDDPQVIFETLNARGEPLLPADLLRNYIFFRAGR------------------
------EGLDVEAVYKQYWAGFD-------------------------------------
--EEFWREEVKQGRLTRPRSDLFMQHFLASHQGRDIP-----------------------
-----------------------------------IKHLY-VEYRHWIEAQKPF------
------------------------------------------------------------
----------------------PTIQGELATLS-KQ--G-ADF-RRI--IDPQ-------
------------------------------------------------------------
------------------------------------------------------------
------------------------------------------------------------
------------------------------------------------------------
------------------------------------------------------------
------------------------------------------------------------
------------------------------------------------------------
------------------------------------------------------------
------------------------------------------------------------
------------------------------------------------------------
------------------------------------------------------------
------------------------------------------------------------
------------------------------------------------------------
------------------------------------------------------------
------------------------------------------------------------
------------------------------------------------------------
------------------------------------------------------------
------------------------------------------------------------
------------------------------------------------------------
------------------------------------------------------------
------------------------------------------------------------
------------------------------------------------------------
------------------------------------------------------------
------------------------------------------------------------
------------------------------------------------------------
------------------------------------------------------------
------------------------------------------------------------
------------------------------------------------------------
------------------------------------------------------------
------------------------------------------------------------
------------------------------------------------------------
------------------------------------------------------------
---------AG-D----------KIAD--------------LCRFM-----DAFDI----
----RTAYPFLLA-LLSANV----------------------------------------
-----------------DDEEWGRISAILESYLLRR----AVC-----DLGTKN------
YNR--------------------IFLSLTRN---LRRDGFTST-----------------
-----------------------ALRSALLDQ----------------------------
------------------------------------------------AGDSGLWP----
---DDAAF-----------KESW------LTKPLYGSLNSPK------------------
---------------------------------------------LVHIFGRINQTFMSS
--------------------K--SEALSFA------------------------------
-------------------QQPTVEHIMPQD--WI----------AHW---P-LPDGTK-
GL-------------------------------------------SFFDLYSAQANDPRA
EATRKRGTA--------------------LQTLGNLTILSSSL-NS--------A-QKNY
GWPE-----------KKPE-------------------------MM--------------
------------KHSLLPL-----------------------------------------
--NQQLFEVEH-------------------------------------------------
------WDEV-AIKVRAESLFGRA--IEIWRQ----------------------------
------------------------------------------------------------
------------------------------------------------------------
------------------------------------------------------------
------------------------------------------------------------
------------------------------------------------------------
------------------------------------------------------------
------------------------------------------------------------
------------------------------------------------------------
------------------------------------------------------------
------------------------------------------------------------
------------------------------------------------------------
------------------------------------------------------------
------------------------------------------------------------
------------------------------------------------------------
------------------------------------------------------------
-----------------------------------------------------
>GmrSD|gi|345851538|ref|ZP_08804510.1|hypothetical protein SZN_17307 [Streptomyces zinciresistens]
------------------------------------------------------------
------------------------------------------------------------
------------------------------------------------------------
------------------------------------------------------------
------------------------------------------------------------
------------------------------------------------------------
------------------------------------------------------------
------------------------------------------------------------
------------------------------------------------------------
------------------------------------------------------------
------------------------------------------------------------
------------------------------------------------------------
------------------MQAKETLFADLVQGR-------------------------AQ
QFQVPLYQRTYSWTE------------KQLKQLWTDILEQA-------------------
---------------ELLERGEKASTHFLGSVVLAPSP----------------------
---------QNDATFPRWLVVDGQQRLTTLSLALAAIRDHVRATEPG-------------
---------------------QAERIDEQ--------------YLI-NKWQS--------
----------------------GSDHFRLLPTQ------------------------ADR
PHF---------------------------AAHVRGTPTDQS------------------
---------------------------------TEGTVTTAYRFFQRKLVEAA-------
---------------------------------DATTPQDAFRIEQAITSRLTLVAVTA-
------ERGDNVHRIFQSLNNTGLKLSQADLLRNYLFMKLH-------------------
--------TRGEQVYETYWLPLQDSL----------------------------------
---------------SNEELEQLMWLQLVLDGDDRVR-----------------------
-----------------------------------RQDLY-AVQQQRFENDGAGE-----
------------------------------------------------------------
----------------------AEIEAYIRELY-RR--A-TLF-RRL--LHPE-------
------------------------------------------------------------
------------------------------------------------------------
------------------------------------------------------------
------------------------------------------------------------
------------------------------------------------------------
------------------------------------------------------------
------------------------------------------------------------
------------------------------------------------------------
------------------------------------------------------------
------------------------------------------------------------
------------------------------------------------------------
------------------------------------------------------------
------------------------------------------------------------
------------------------------------------------------------
------------------------------------------------------------
------------------------------------------------------------
------------------------------------------------------------
------------------------------------------------------------
------------------------------------------------------------
------------------------------------------------------------
------------------------------------------------------------
------------------------------------------------------------
------------------------------------------------------------
------------------------------------------------------------
------------------------------------------------------------
------------------------------------------------------------
------------------------------------------------------------
------------------------------------------------------------
------------------------------------------------------------
------------------------------------------------------------
------------------------------------------------------------
------------------------------------------------------------
--------EEPDA----------SVRA--------------HLRRL-----DAWQA----
----QVTYPALML-LLDRRERREL------------------------------------
-----------------DSADTARAMSYIESFLVRR----MMC-----RVPTNN------
LNR--------------------IFQAMPGQ---LPLDVPV-------------------
---------------------ADGLHQLLSAD----------------------------
---------------------------------------------------NRFWP----
---DDEEL-----------REKI------QKAPFYQFGRWHQ------------------
---------------------------------------------RKMVLQRLEESYEH-
---------------------PEPVDFAS-------------------------------
-------------------ARLTIEHVMPQS--AG----------DEW---L-RMLDE--
---------------------------------------------------------DAA
RAEDLHSRL--------------------QHTLGNLTL--TAV-NS--------E-LSNH
PFER-----------KQDL--------------------------L--------------
------------RGSHLEM-----------------------------------------
--NRRIAATER-------------------------------------------------
------WGAE-EILARADELADRA--IELWPAPL--------------------------
------------------------------------------------------------
------------------------------------------------------------
----------------------HG--V----GR--AER------S-RDWA--LAHEVLAA
LPHGTWTSYGDLAAFLGS-G--AQAVGSHMAGTPGVVNA------------YRVLTSEGK
VSDGF-----RWTS-EEEGG--DVRARLIADGVRFTVHGAADPA----------------
------------QRLSAD-DL-ALLVAEDDDRADGEDATQRTPDGGQGEETRATG--SSV
SSRRTTPPRRWKR-SARSSPAGRDSA----------------------------------
------------------------------------------------------------
-AG-SGTGRVRSRRARS-------------------------------------------
------------------------------------------------------------
------------------------------------------------------------
------------------------------------------------------------
------------------------------------------------------------
------------------------------------------------------------
------------------------------------------------------------
-----------------------------------------------------
>GmrSD|gi|108761754|ref|YP_628867.1|hypothetical protein MXAN_0599 [Myxococcus xanthus DK]
------------------------------------------------------------
------------------------------------------------------------
------------------------------------------------------------
------------------------------------------------------------
------------------------------------------------------------
------------------------------------------------------------
------------------------------------------------------------
------------------------------------------------------------
------------------------------------------------------------
------------------------------------------------------------
------------------------------------------------------------
------------------------------------------------------------
----------------MDIKGEQRPIQKVFCD--------------------------DF
VLRVPHYQRPYAWKL------------ENAQELLSDLLAFMGGGS---------------
------------------TKVDELPPYFLGSIVLVKDDAW--------------------
---------------PEAEVIDGQQRLTTLTILLAALRASTGAA----------------
---------------------FGSDLTK--------------YLYQP-GSLV--------
--------------------EGTPDQYRLRLRD-----------------------RD-A
EFF---------------------------REFVQAVDGPAKLKALTREI----------
-------------------------------PDAQQRIRENALLFLRELDAL--------
------------------------------------PVERRQRLASYLVRRCYLVVVST-
------PDADSAYRIFSVLNDRGLDLSHADILKADIVGKI--------------------
------DGEALQKAYATKWEEVEEEIGR--------------------------------
-----------------DAFKDLFGHLRMIHRRAKL------------------------
-----------------------------------EGTVL-AEFRKYVVDKAP-------
------------------------------------------------------------
-----------------------EPRKLVDDVI-VA-GA-WAY-DQI--RRCSW------
------------------------------------------------------------
------------------------------------------------------------
------------------------------------------------------------
------------------------------------------------------------
------------------------------------------------------------
------------------------------------------------------------
------------------------------------------------------------
------------------------------------------------------------
------------------------------------------------------------
------------------------------------------------------------
------------------------------------------------------------
------------------------------------------------------------
------------------------------------------------------------
------------------------------------------------------------
------------------------------------------------------------
------------------------------------------------------------
------------------------------------------------------------
------------------------------------------------------------
------------------------------------------------------------
------------------------------------------------------------
------------------------------------------------------------
------------------------------------------------------------
------------------------------------------------------------
------------------------------------------------------------
------------------------------------------------------------
------------------------------------------------------------
------------------------------------------------------------
------------------------------------------------------------
------------------------------------------------------------
------------------------------------------------------------
------------------------------------------------------------
------------------------------------------------------------
-------DGQSDDATQ------AKIEE--------------LLEWL-----NRLDN----
----EDWVPPAIR-VMQLSADA--------------------------------------
-------------------TKVLRHLEALERLAAFL----LIK-----RSNVNE------
RIH--------------------RYANVLEA---IENGT---------------------
-----------------------AIDAGG-------------------------------
----------------------------------------------PLLLSTDE------
----EKQL-----------VDAL------DG-EVYLEQKV--------------------
---------------------------------------------RVYVLLRLDRALG--
--------------------DK-GAKYD--------------------------------
------------------VDTITVEHVLPQNPRDK----------SEW---L-TN--F--
------------------------------------------------------------
PRPEDRA-W--------------------THRIGNLLLLPRRK-NS--------E-ASNW
DFGE-----------KKKR--------------------------YFTS-----------
----------KKGVSTFAL-----------------------------------------
--TSQVL-----------------------------------------------------
--KESAWTPD-VVARRQTEAIDTL--KKVWSLK---------------------------
------------------------------------------------------------
------------------------------------------------------------
------------------------------------------------------------
------------------------------------------------------------
------------------------------------------------------------
------------------------------------------------------------
------------------------------------------------------------
------------------------------------------------------------
------------------------------------------------------------
------------------------------------------------------------
------------------------------------------------------------
------------------------------------------------------------
------------------------------------------------------------
------------------------------------------------------------
------------------------------------------------------------
-----------------------------------------------------
>GmrSD|gi|385228242|ref|YP_005788175.1|hypothetical protein HPPN120_02485 [Helicobacter pylori]
------------------------------------------------------------
------------------------------------------------------------
------------------------------------------------------------
------------------------------------------------------------
------------------------------------------------------------
------------------------------------------------------------
------------------------------------------------------------
------------------------------------------------------------
------------------------------------------------------------
------------------------------------------------------------
------------------------------------------------------------
------------------------------------------------------------
------------------MEAKATSLLTFIKDNQ------------------------KN
QLVIPIYQRVYSWEK------------EQCKQLWDDIIKMG-------------------
-------------------GDDKMDGHFIGSILYVLDG----------------------
----------ITHSDNALLIIDGQQRLTTITLLLTALRDHWSDEVK--------------
----------------------RKEIEDH--------------YLI-NSDKD--------
----------------------GDKKFRLILSD------------------------SDK
DTL---------------------------LSLIDKDRRKPSE-----------------
---------------------------------PSSKIVENFELFEEWISKN--------
-------------------------------------TNKLETIFKGL-KKLMIVKIAL-
-----KKEKDDPQLIFESMNSKGMELAQTDLIRNYIVMETEV------------------
--------EKQEGFYKKYWRAMEEEL----------------------------------
-------------KQNEKLFNQFVRHYLTIKTREIPN-----------------------
-----------------------------------INKVY-AAFKDYRQKEG--------
------------------------------------------------------------
----------------------IAIEDLLKDLQ-KY--C-GYF-CQI--V--F-------
------------------------------------------------------------
------------------------------------------------------------
------------------------------------------------------------
------------------------------------------------------------
------------------------------------------------------------
------------------------------------------------------------
------------------------------------------------------------
------------------------------------------------------------
------------------------------------------------------------
------------------------------------------------------------
------------------------------------------------------------
------------------------------------------------------------
------------------------------------------------------------
------------------------------------------------------------
------------------------------------------------------------
------------------------------------------------------------
------------------------------------------------------------
------------------------------------------------------------
------------------------------------------------------------
------------------------------------------------------------
------------------------------------------------------------
------------------------------------------------------------
------------------------------------------------------------
------------------------------------------------------------
------------------------------------------------------------
------------------------------------------------------------
------------------------------------------------------------
------------------------------------------------------------
------------------------------------------------------------
------------------------------------------------------------
------------------------------------------------------------
------------------------------------------------------------
-------KKEADK----------DLNK--------------ALGFL-----VDLEM----
----DVIYPLLLE-LYSDYSDGVL------------------------------------
-----------------SKADFIPIIALIESYICRR----AVC-----GLGTNS------
LNK--------------------VFPSFTKH---IQKDEY--------------------
---------------------FESLKAHFGYL----------------------------
-------------------------------------------------TEKQRFP----
---NNDEF-----------KDCF------ITTDFYKFQK---------------------
---------------------------------------------KKYFFERLENFDR--
---------------------KERVYT---------------------------------
-------------------HECTIEHIMPQT--LT----------EEW---E-RDLGE--
------------------------------------------------------------
NFQKIHNKY--------------------LHTIGNLTL--TGY-NS--------E-YSNK
SFQE-----------KRDM-----------------------EKGF--------------
------------KDSPLRL-----------------------------------------
--NQSLRDLES-------------------------------------------------
------FGEE-EIEKRANDLADLA--LKIWTYPN-L-D----------------------
------------------------------------------------------------
------------------------------------------------------------
----------------------AEILE----KY---KP------K-KE------------
---------------------------------------------------IKFSSH---
-----------SRELFDILS---------------KEIKALDEK--IVERL-------NQ
HYISYEFST---NFVDII-PL---------------------------------------
------------------------------------------------------------
------------------------------------------------------------
-NK-G--------LKLQL---------NMKFNELQD----E-----KNLARDMTN----K
G---HLGNGD-----IEIKL------E-TQENISYCLGLIKQVLEK----QMGGRNRQ--
------------------------------------------------------------
------------------------------------------------------------
------------------------------------------------------------
------------------------------------------------------------
------------------------------------------------------------
-----------------------------------------------------
>GmrSD|gi|307352467|ref|YP_003893518.1|hypothetical protein Mpet_0304 [Methanoplanus petrolearius DSM]
------------------------------------------------------------
------------------------------------------------------------
------------------------------------------------------------
------------------------------------------------------------
------------------------------------------------------------
------------------------------------------------------------
------------------------------------------------------------
------------------------------------------------------------
------------------------------------------------------------
------------------------------------------------------------
------------------------------------------------------------
------------------------------------------------------------
-------------MVDENFTSRKTGISDILLND--------------------------I
KYVVPPYQRDYSWEV------------EQLDKMWEDLNESVET-----------------
------------------------NSHFLGSMIFQISGNK--------------------
---------------KEYIVIDGQQRLATITILLAVIRDLLS------------------
--------------KKGMDNSGAIRINQN--------------YIL--KEFE--------
---------------------GEEETKKLELNL-----------------------RNKD
FF----------------------------YNCIQKFSDESSESKFKDYEQNFG------
-----------------------------KLEKTNKKIKDAYFYFEKRILDN--------
----------------------------IENLDLERTQKYLNNITKTIRGNLILIETLV-
------VSEEEAYLIFETINDRGLDLSVSDLFKNYLIRKS--------------------
-------SQDTRDEIVGIWNEIALSLDE--------------------------------
-----------------K-IRPFLLHYWLYKYEDTT------------------------
-----------------------------------EKKLF-SKLHELI------------
------------------------------------------------------------
------------------EKKNVKVLNFVTDLK-KE--A-IVY-SNL--LNPSI------
------------------------------------------------------------
------------------------------------------------------------
------------------------------------------------------------
------------------------------------------------------------
------------------------------------------------------------
------------------------------------------------------------
------------------------------------------------------------
------------------------------------------------------------
------------------------------------------------------------
------------------------------------------------------------
------------------------------------------------------------
------------------------------------------------------------
------------------------------------------------------------
------------------------------------------------------------
------------------------------------------------------------
------------------------------------------------------------
------------------------------------------------------------
------------------------------------------------------------
------------------------------------------------------------
------------------------------------------------------------
------------------------------------------------------------
------------------------------------------------------------
------------------------------------------------------------
------------------------------------------------------------
------------------------------------------------------------
------------------------------------------------------------
------------------------------------------------------------
------------------------------------------------------------
------------------------------------------------------------
------------------------------------------------------------
------------------------------------------------------------
------------------------------------------------------------
-----SYWNDDD------------TVE--------------LLEDL-----NILGI----
----TQCMPILMS-SRYHFSG---------------------------------------
-----------------NNKEFKKVIKVLINFTFRY----RTI----CNLANNA------
QDR--------------------VFKIITKK---LRTGDIK-------------------
--------------------YANQISQQLK------------------------------
----------------------------------------------------DIFP----
---NNEEF-----------KGNF-------IEKEFRIPKL--------------------
---------------------------------------------AKYLLEQIELKIK--
---------------------D-YPENLD-------------------------------
------------------FKSLTLEHIFPKNPD------------NEW---I-EY-----
------------------------------------------------------LKNQNS
HLIENSEKY--------------------VYKIGNMTLLDLKM-NK--------G-ASNY
IFPK-----------KRDE--------------------------YYF------------
-------------NSHMKI-----------------------------------------
--NEELKE----------------------------------------------------
---KACWNET-IINERSANFANLA--LDIWKL----------------------------
------------------------------------------------------------
------------------------------------------------------------
------------------------------------------------------------
------------------------------------------------------------
------------------------------------------------------------
------------------------------------------------------------
------------------------------------------------------------
------------------------------------------------------------
------------------------------------------------------------
------------------------------------------------------------
------------------------------------------------------------
------------------------------------------------------------
------------------------------------------------------------
------------------------------------------------------------
------------------------------------------------------------
-----------------------------------------------------
>GmrSD|gi|374704213|ref|ZP_09711083.1|hypothetical protein PseS9_12625 [Pseudomonas sp.]
------------------------------------------------------------
------------------------------------------------------------
------------------------------------------------------------
------------------------------------------------------------
------------------------------------------------------------
------------------------------------------------------------
------------------------------------------------------------
------------------------------------------------------------
------------------------------------------------------------
------------------------------------------------------------
------------------------------------------------------------
------------------------------------------------------------
----------------MSEAITQLSIQRLLS--------------------------SNA
EYVIPMYQRNYAWEE------------GEITQLIQDVIDYLPK-----------------
-------------------PGDAARNYYIGSLVVYER-----------------------
----------PDSKTPVFETIDGQQRLTTLSLLTSYLKNT--------------------
---------------------KVVDLDW---------------YA--NLS----------
----------------------------IH-FDS---------------------REHSR
ATF---------------AAIFEGRFKDDPAEGL--------------------------
-----------------------------AEKQINTGILNGYRLIQKVLP----------
-------------------------------QKLKENGVSAQQFADFLFRYVQIMRVKV-
------PADTDLNHYFEIMNNRGEQLEKHEVLKARMMEKLQGC-----------------
--------QQSQNCLHSVWEACA-------------------------------------
------------------NMERYVQMGFTP-GQRSRI-----------------------
--------------------------FGEQNWGRFELVNFDELTV---------------
------------------------------------------------------------
-----------ALHRSQEVDYKEGVKLSLTDIIA----R-P-P-VSAEKT----------
------------------------------------------------------------
------------------------------------------------------------
------------------------------------------------------------
------------------------------------------------------------
------------------------------------------------------------
------------------------------------------------------------
------------------------------------------------------------
------------------------------------------------------------
------------------------------------------------------------
------------------------------------------------------------
------------------------------------------------------------
------------------------------------------------------------
------------------------------------------------------------
------------------------------------------------------------
------------------------------------------------------------
------------------------------------------------------------
------------------------------------------------------------
------------------------------------------------------------
------------------------------------------------------------
------------------------------------------------------------
------------------------------------------------------------
------------------------------------------------------------
------------------------------------------------------------
------------------------------------------------------------
------------------------------------------------------------
------------------------------------------------------------
------------------------------------------------------------
------------------------------------------------------------
------------------------------------------------------------
------------------------------------------------------------
------------------------------------------------------------
------------------------------------------------------------
---DNGEEAPE------------RFN----------------------------------
---TVINFPNFLLHVLRVYTQADIPLDDKRLLDTFEEHVLRKA-----------------
----------------DSAAAVKRFTFSLLRCKYLFDQ--YVI---KREFI-KGA-----
---DG---------------------WSLKR---FKWSDGGERSRAGRGSYVNTFGG---
-----------EDGREGINRRILMLLSAFHLSTPTLVYKHWLNAALH-------------
--------------------------------------------------YLFH------
---VEQVEAQAYL----QHMESV-----AKAFVFDRFLAAEAGLEYFA------------
--------------MIYGNKGVCQTRREDVTADTLKPRLSFGNIENNLVFNFLDYLLWLE
H---------------------GASEPV--------------------------------
-------------KSYELTFRSSVEHYYPQHP-LP------GHAPL--------------
------------------------------------------------------------
-----DAEP--------------------LNSFGNLCLISHDK-NS--------R-LSNF
MPSA-----------KKEF--------------------------Y--------------
---------QNNSIDSVKQHL---------------------------------------
---M--------------------------------------------------------
-MKTEPWDAH-AINAHYQQMMDVL--LKSLTSKHETE-----------------------
------------------------------------------------------------
------------------------------------------------------------
------------------------------------------------------------
------------------------------------------------------------
------------------------------------------------------------
------------------------------------------------------------
------------------------------------------------------------
------------------------------------------------------------
------------------------------------------------------------
------------------------------------------------------------
------------------------------------------------------------
------------------------------------------------------------
------------------------------------------------------------
------------------------------------------------------------
------------------------------------------------------------
-----------------------------------------------------
>GmrSD|gi|402573431|ref|YP_006622774.1|hypothetical protein Desmer_3019 [Desulfosporosinus meridiei DSM]
------------------------------------------------------------
------------------------------------------------------------
------------------------------------------------------------
------------------------------------------------------------
------------------------------------------------------------
------------------------------------------------------------
------------------------------------------------------------
------------------------------------------------------------
------------------------------------------------------------
------------------------------------------------------------
------------------------------------------------------------
------------------------------------------------------------
-------------------MFELTNLVSLFS---------------------------NR
LFRIPDYQRGYAWEK------------SEIEDFWRDITNL--------------------
---------------------RDGKNHYTGVLTLEKISNEVVKNWS--------------
----EDKWLIDGRGYTAFYIVDGQQRITTSIILIKAIIDIT-------------------
------------FNKYESSDLNYSTLKEITET----------YVYKKNEKSKLQSCIFSY
EK-----------------------------------------------------GNPSY
YYF---------------------------MSKILGVPDVLDIHIEN-------------
-------------------------------TKYTQNLEFAYDYFYKNL-----------
---------------------------------NQMSFDEIQDIFRIVSQRMLFNMYFI-
------GDDLDIFVTFETMNNRGKPLSVLELLKNRLIYLSSMFL----------------
--DDDGQADELRKQINNGWKDVYHY-----------------------------------
---------LGKNKNKPLNDDIFLAYHTNLFFPDNNELTYEYDYRKKGIYYS--------
------------------------------------KYLLNNYYT---------------
------------------------------------------------------------
-----------TDNITNGNIEISDILKFIRSIK-KS--V-YNW-YVL-------------
------------------------------------------------------------
------------------------------------------------------------
------------------------------------------------------------
------------------------------------------------------------
------------------------------------------------------------
------------------------------------------------------------
------------------------------------------------------------
------------------------------------------------------------
------------------------------------------------------------
------------------------------------------------------------
------------------------------------------------------------
------------------------------------------------------------
------------------------------------------------------------
------------------------------------------------------------
------------------------------------------------------------
------------------------------------------------------------
------------------------------------------------------------
------------------------------------------------------------
------------------------------------------------------------
------------------------------------------------------------
------------------------------------------------------------
------------------------------------------------------------
------------------------------------------------------------
------------------------------------------------------------
------------------------------------------------------------
------------------------------------------------------------
------------------------------------------------------------
------------------------------------------------------------
------------------------------------------------------------
------------------------------------------------------------
------------------------------------------------------------
------------------------------------------------------------
-------NNESEYRGH------ERTRR----ILISINDGKRTSSQH---SSNNFKNEKI-
----NELSLLLLALLNNECE----------------------------------------
------------------DIQLRKILKLINTYEFLK----MFI--VLDKEKENYYGRKKE
DSD----------------EFFICYSDYFKE---V-------------------------
------------------------INQKVCNLEKRLTEC---------------------
-----------------------------------------------------INS----
-FQTNENV-----------KRTI---KYFFESGFYQTKFPI-------------------
----------------------------------------------KYFFVQYERYLS--
--------------------HKSQAGISKLDYEGLLSDGWFY------------------
--------------------RNNIEHIFPQRGRND-----------YW---T-SQLLNK-
------------------------------------------------------------
-SHEQIYLL--------------------KNSLGNLVIINEVK-NS--------K-LANL
PFPE-----------KKAKG-------------------------F--------------
--IHGNYSENELLKYDQ-------------------------------------------
------------------------------------------------------------
------WTIL-EITDRGMNLLKFM--IENWDLNILNNDRDKV-ELLGLSNWY--------
------------------------------------------------------------
------------------------------------------------------------
------------------------------------------------------------
------------------------------------------------------------
------------------------------------------------------------
------------------------------------------------------------
------------------------------------------------------------
------------------------------------------------------------
------------------------------------------------------------
------------------------------------------------------------
------------------------------------------------------------
------------------------------------------------------------
------------------------------------------------------------
------------------------------------------------------------
------------------------------------------------------------
-----------------------------------------------------
>GmrSD|gi|349701871|ref|ZP_08903500.1|hypothetical protein GeurL1_13829 [Gluconacetobacter europaeus LMG]
------------------------------------------------------------
------------------------------------------------------------
------------------------------------------------------------
------------------------------------------------------------
------------------------------------------------------------
------------------------------------------------------------
------------------------------------------------------------
------------------------------------------------------------
------------------------------------------------------------
------------------------------------------------------------
------------------------------------------------------------
------------------------------------------------------------
-----------MNTSISRVETRVQKINDIC--------------------------SKNA
LLEIPCYQRPYVWPE------------RDVKKILQDIRQAMDRGQ---------------
------------------------EQYFIGTLITASHGH---------------------
----------QGGHPFGYELIDGQQRMTTLFLIALAYSALKPDSALAQFARRPGDANDI-
------------------------------------------------------------
---------------------------RLN-FAI---------------------REQVQ
DLL---------------------------RSWLN-------------------------
---------------------GVSPPALSIEDPYVKCLVTGLAAASAFL-----------
--------------------------------MERQESGDLEAFGHYLFNCVQWVNNIV-
------PSGTDLNQLFTALNTNGVQLEASDILKARLLEMVPAH-----------------
----------QRMSYDAIWQACE-------------------------------------
------------------NMNGFFEDNL--------------------------------
----------------RQVFPDANWQKYTYHALKVYDAD--RFK----------------
------------------------------------------------------------
---------------LDESNLISTPALSIQDILATQAVQ-DGS-TRL-------------
------------------------------------------------------------
------------------------------------------------------------
------------------------------------------------------------
------------------------------------------------------------
------------------------------------------------------------
------------------------------------------------------------
------------------------------------------------------------
------------------------------------------------------------
------------------------------------------------------------
------------------------------------------------------------
------------------------------------------------------------
------------------------------------------------------------
------------------------------------------------------------
------------------------------------------------------------
------------------------------------------------------------
------------------------------------------------------------
------------------------------------------------------------
------------------------------------------------------------
------------------------------------------------------------
------------------------------------------------------------
------------------------------------------------------------
------------------------------------------------------------
------------------------------------------------------------
------------------------------------------------------------
------------------------------------------------------------
------------------------------------------------------------
------------------------------------------------------------
------------------------------------------------------------
------------------------------------------------------------
------------------------------------------------------------
------------------------------------------------------------
------------------------------------------------------------
-----APTTGKEAHSY------RAVR----------------------------------
---SIITFPELLLHVLLIYICEKPCKLGAKKEKNIFRIHPDRLNESFDPFLKD-------
----------------LNAQDAQGFIECLWTTRHQFDQ--WVM--KRIPDADNNLYCVPI
APEHEED----------------------KKSKISRTMPGHDGTPFYYTALAQ-------
------------------------LQSVRYFTGEHAMQYWLTPFLGRLCKNDIKDVVQVT
DLLKTIDNQLSCA-------------------------QDQKKSSFDLLSGTHS------
------------------------------------------------------------
------------------------SEIQESEIVITDLMNKHYPSISHYWFQKLEYILWNN
AAQGPFPAYLEK--------DKFKA-----------------------------------
---------------YRITSKNSVEHIFPQNPTSSH-----NM-----------------
------------------------------------------------------------
-----DEDI--------------------LHGFGNLALINPSE-NS--------T-YSNR
IIIE-----------KREM--------------------------F--------------
--------LKKPKYDSLKLAHMFFIIRNKPYS----------------------------
--D---------------------------------------------------------
------LGEK-DIIQHKEEMEYFI--RQYYGIIA--------------------------
------------------------------------------------------------
------------------------------------------------------------
------------------------------------------------------------
------------------------------------------------------------
------------------------------------------------------------
------------------------------------------------------------
------------------------------------------------------------
------------------------------------------------------------
------------------------------------------------------------
------------------------------------------------------------
------------------------------------------------------------
------------------------------------------------------------
------------------------------------------------------------
------------------------------------------------------------
------------------------------------------------------------
-----------------------------------------------------
>GmrSD|gi|126661172|ref|ZP_01732249.1|hypothetical protein CY0110_20940 [Cyanothece sp.]
------------------------------------------------------------
------------------------------------------------------------
------------------------------------------------------------
------------------------------------------------------------
------------------------------------------------------------
------------------------------------------------------------
------------------------------------------------------------
------------------------------------------------------------
------------------------------------------------------------
------------------------------------------------------------
------------------------------------------------------------
------------------------------------------------------------
-------------MTAIKIDGAGYPIKDIFSD--------------------------QF
SFHIPNYQRPYAWKT------------DETERLLDDLIDAMGDDS---------------
------------------SNISDIPPYFLGNIVLIKPDGN--------------------
---------------PKSEVVDGQQRLTTLTILLSVLSKLLPDNQ---------------
-----------------------QFLENL-------------ICQPENPL----------
--------------------IGNPARPRLYLRQ-----------------------RD-Q
DFF---------------------------EKYIQISEGLEDIEEIAVQNL---------
-------------------------------SDPQKNIINNTQILLKRISKK--------
----------------------------------LPEESQKVRLTQFILQRCYLVAVST-
------PDFESAYRIFSVLNDRGLDLSVTDILKADLIGKI--------------------
-----SNDQSLENQYTKKWEDIEVKLGR--------------------------------
-----------------DNFQELFSHIRMIYAKKRL------------------------
------------------------------------SRKVIEEFREYVLVKH--------
------------------------------------------------------------
-----------------------NPRDFIDNVL-EP-FS-EAF-DDI--KKCDF------
------------------------------------------------------------
------------------------------------------------------------
------------------------------------------------------------
------------------------------------------------------------
------------------------------------------------------------
------------------------------------------------------------
------------------------------------------------------------
------------------------------------------------------------
------------------------------------------------------------
------------------------------------------------------------
------------------------------------------------------------
------------------------------------------------------------
------------------------------------------------------------
------------------------------------------------------------
------------------------------------------------------------
------------------------------------------------------------
------------------------------------------------------------
------------------------------------------------------------
------------------------------------------------------------
------------------------------------------------------------
------------------------------------------------------------
------------------------------------------------------------
------------------------------------------------------------
------------------------------------------------------------
------------------------------------------------------------
------------------------------------------------------------
------------------------------------------------------------
------------------------------------------------------------
------------------------------------------------------------
------------------------------------------------------------
------------------------------------------------------------
------------------------------------------------------------
-------IHEQ-RA--------KEINE--------------LLKWL-----HRIDH----
----SEWIPPTIL-YITKHKNQP-------------------------------------
-------------------EKILTFLTHLERLAAGL----MIC-----RTNIHQ------
RNK--------------------RYGDILQA---IEDEA---------------------
-----------------------DLYGVES------------------------------
----------------------------------------------PLQLSTSE------
----QQEI-----------MKLL------KG-NLYEMRKV--------------------
---------------------------------------------NLYVLLRLDSLIS--
--------------------DG-FPNYD--------------------------------
-----------------GYKVITIEHILPQNPPLD----------SEW---N-EW--F--
------------------------------------------------------------
TSQEEKDKY--------------------VHRLGNLVLLSRKK-NS--------E-AGNY
EYQV-----------KKDK--------------------------YINN-----------
------------PTAIFAL-----------------------------------------
--TIQAI-----------------------------------------------------
--KEKEWTPE-IIEQRQRYLLAQL--QNLWNLNLSTQ-----------------------
------------------------------------------------------------
------------------------------------------------------------
------------------------------------------------------------
------------------------------------------------------------
------------------------------------------------------------
------------------------------------------------------------
------------------------------------------------------------
------------------------------------------------------------
------------------------------------------------------------
------------------------------------------------------------
------------------------------------------------------------
------------------------------------------------------------
------------------------------------------------------------
------------------------------------------------------------
------------------------------------------------------------
-----------------------------------------------------
>GmrSD|gi|410713944|gb|EKQ71435.1|hypothetical protein HMPREF1391_01644 [Helicobacter pylori]
------------------------------------------------------------
------------------------------------------------------------
------------------------------------------------------------
------------------------------------------------------------
------------------------------------------------------------
------------------------------------------------------------
------------------------------------------------------------
------------------------------------------------------------
------------------------------------------------------------
------------------------------------------------------------
------------------------------------------------------------
------------------------------------------------------------
---------------MAKIDSKDSHLRDILEKEL--------------------------
YYQIPIYQRPYQWTE------------ENCEKLLDDLFFNYED-----------------
---------------------DRESDYFCGSLVLILIDEDS-------------------
-------------KAKTYDIVDGQQRLSTFILLAKVLATLYDKDLN--------------
-------------------PTSRELLEKS--------------LGD--ID----------
----------------------GEKRERLHFNAMGL--------------------NA-K
DDF---------------------------VYALEHFNDSQASKN---------------
-------------------------------KNNKNNYLKNAICLKNYLKEK--------
------------------------------------EIEYINDFIKWLYFKVVFIKTTC-
------PNVSMALRIFNVLNARGLPLNATDIFKGELLKEL--------------------
------AKEEDQKKLVSRWNALSQKCSD--------------------------------
-----------NDLKIETLFSWYLTYLNPATSGKSM------------------------
------------------------------------EERLADQFER--------------
------------------------------------------------------------
--------------------LNKPPLEYFKGVE-DF-YN-AYC-K---------------
------------------------------------------------------------
------------------------------------------------------------
------------------------------------------------------------
------------------------------------------------------------
------------------------------------------------------------
------------------------------------------------------------
------------------------------------------------------------
------------------------------------------------------------
------------------------------------------------------------
------------------------------------------------------------
------------------------------------------------------------
------------------------------------------------------------
------------------------------------------------------------
------------------------------------------------------------
------------------------------------------------------------
------------------------------------------------------------
------------------------------------------------------------
------------------------------------------------------------
------------------------------------------------------------
------------------------------------------------------------
------------------------------------------------------------
------------------------------------------------------------
------------------------------------------------------------
------------------------------------------------------------
------------------------------------------------------------
------------------------------------------------------------
------------------------------------------------------------
------------------------------------------------------------
------------------------------------------------------------
------------------------------------------------------------
------------------------------------------------------------
------------------------------------------------------------
------------VLE-------MQ-DW--------------HAHLL-----SYLAS----
----DFWRIILCASLLHRYSD---------------------------------------
-------------------QDIEALKELLVKFCYQN----WVA-----TQEEP-------
KKQ--------------------TNCNIIKA---LKEKK---------------------
--------------------SVESIASIVKE-----------------------------
-------------------------------------------------YLDYHKI----
---T-QDF-----------KKNL------QDSKLYEQHKKSSKNSW--------------
---------------------------------------------LRPILILVEYSMS--
--------------------DDPRPKRIQ-------------------------------
------------------MNDFHVEHILPQQPGSS----------SQW---V-KD--F--
------------------------------------------------------------
-SEEERGLY--------------------THSLANLTLLGGTK-NA--------Q-ASNL
DFKE-----------KKEI--------------------------YMGNAVKLGKDKRGR
EK-------PFKVMTCYKM-----------------------------------------
--TIDVA-----------------------------------------------------
--QYAEWTPT-SLEKRKEELIKRI--ESVLTL----------------------------
------------------------------------------------------------
------------------------------------------------------------
------------------------------------------------------------
------------------------------------------------------------
------------------------------------------------------------
------------------------------------------------------------
------------------------------------------------------------
------------------------------------------------------------
------------------------------------------------------------
------------------------------------------------------------
------------------------------------------------------------
------------------------------------------------------------
------------------------------------------------------------
------------------------------------------------------------
------------------------------------------------------------
-----------------------------------------------------
>GmrSD|gi|407222993|gb|EKE92786.1|hypothetical protein OUM_0003 [Helicobacter pylori]
------------------------------------------------------------
------------------------------------------------------------
------------------------------------------------------------
------------------------------------------------------------
------------------------------------------------------------
------------------------------------------------------------
------------------------------------------------------------
------------------------------------------------------------
------------------------------------------------------------
------------------------------------------------------------
------------------------------------------------------------
------------------------------------------------------------
---------------MAKIDSYEWYLKNTLKEEL--------------------------
YYQIPIYQRPYQWTE------------ENCEKLLDDLFEDYEK-----------------
---------------------DRESDYFCGSLVLIAISEDS-------------------
-------------KAKTYDIVDGQQRLSTFILLAKVLADLYNDCLD--------------
-------------------PKNLEHLQEG--------------WKD--RH----------
-----------------------TERKRLSFNTIGS--------------------NA-E
YDF---------------------------QDALDFFDDPHHVS----------------
-------------------------------KNDENNYLKNAICLKNYLRKK--------
------------------------------------EIENINDFIEWLYFKVVFITITC-
------PDADKALRIFNVLNARGLALNATDIFNGELLKH---------------------
------AKEHEQEEFVSRWNALSQKCSD--------------------------------
-----------NDLKIETLFSWYLTYLNPVTSKEKM------------------------
------------------------------------EKRLVTWFKN--------------
------------------------------------------------------------
--------------------LNKPPLEYLDGVK-DF-YN-AYC-E---------------
------------------------------------------------------------
------------------------------------------------------------
------------------------------------------------------------
------------------------------------------------------------
------------------------------------------------------------
------------------------------------------------------------
------------------------------------------------------------
------------------------------------------------------------
------------------------------------------------------------
------------------------------------------------------------
------------------------------------------------------------
------------------------------------------------------------
------------------------------------------------------------
------------------------------------------------------------
------------------------------------------------------------
------------------------------------------------------------
------------------------------------------------------------
------------------------------------------------------------
------------------------------------------------------------
------------------------------------------------------------
------------------------------------------------------------
------------------------------------------------------------
------------------------------------------------------------
------------------------------------------------------------
------------------------------------------------------------
------------------------------------------------------------
------------------------------------------------------------
------------------------------------------------------------
------------------------------------------------------------
------------------------------------------------------------
------------------------------------------------------------
------------------------------------------------------------
------------VLE-------VQ-DR--------------YAYLL-----SYKDD----
----DYLCVILCASLLHRYSD---------------------------------------
-------------------QDIKALKELLVKFYYQD----WVA-----GQTRTT------
RSQ--------------------TCCNIINA---LKEKK---------------------
--------------------SVEDIASIVKK-----------------------------
-------------------------------------------------YLNDKNI----
---T-QRF-----------KENL------QDSNLYTKFYFAGKTPRKNSW----------
---------------------------------------------LKPILILVEYFVS--
--------------------DDPYPKRIQ-------------------------------
-----------------MDKNLHVEHILPQNPDPS----------SQW---V-KD--F--
------------------------------------------------------------
-SEEERGLY--------------------THSLANLTLLGGTK-NT--------Q-ASNL
DFKD-----------KKKI--------------------------YMGEEIRSRKTK---
---------TSKVMTCYDM-----------------------------------------
--TKNDV-----------------------------------------------------
-CRYTEWTPK-SLEKRKEELIKRI--ESVLAL----------------------------
------------------------------------------------------------
------------------------------------------------------------
------------------------------------------------------------
------------------------------------------------------------
------------------------------------------------------------
------------------------------------------------------------
------------------------------------------------------------
------------------------------------------------------------
------------------------------------------------------------
------------------------------------------------------------
------------------------------------------------------------
------------------------------------------------------------
------------------------------------------------------------
------------------------------------------------------------
------------------------------------------------------------
-----------------------------------------------------
>GmrSD|gi|402752133|gb|EJX12640.1|hypothetical protein PPUTLS46_18677 [Pseudomonas putida]
------------------------------------------------------------
------------------------------------------------------------
------------------------------------------------------------
------------------------------------------------------------
------------------------------------------------------------
------------------------------------------------------------
------------------------------------------------------------
------------------------------------------------------------
------------------------------------------------------------
------------------------------------------------------------
------------------------------------------------------------
------------------------------------------------------------
------------------MRPDKKAVTDLFTER--------------------------A
QYLIPLFQRGYVWTL-----------NEQVQPLWEDLVDRLEAIV---------------
-------QHQADAAMVGAGRLRPLRRHFLGTVVISSLK----------------------
--------GGSSDAVGNRDVIDGQQRITTLQILLLAFRDLVAPLDDDA------------
----------------------LSYDLKP--------------LTQ-NIGRY--------
--------------------RQASDTLKVLPTN------------------------VGR
DVM---------------------------QALAGLGSAEKISERFPAKVGRQ-------
-------------------------------YQERPAMVRAYLFFHAMLACHLRGLRYDD
PLPDAAADEERTVAHAVIRSIDTDNQLRLPGADLPLQVERAHALLATLREGFQIMSLEL-
------EDEDDPQIIFETLNARGAPLLPSDLIRNFIFLHATR------------------
------NGEDVDELYRQGWQHFDETVD-----------------------------TSTG
KGAKFWKQQERQGRLKNSRLDLLLYHYVGMRKCEDLK-----------------------
------------------------------------VAHVFNEFKDWWQDEP--------
------------------------------------------------------------
----------------------RDTQRELARIT-HL--A-GYF-QTF--MVPG-------
------------------------------------------------------------
------------------------------------------------------------
------------------------------------------------------------
------------------------------------------------------------
------------------------------------------------------------
------------------------------------------------------------
------------------------------------------------------------
------------------------------------------------------------
------------------------------------------------------------
------------------------------------------------------------
------------------------------------------------------------
------------------------------------------------------------
------------------------------------------------------------
------------------------------------------------------------
------------------------------------------------------------
------------------------------------------------------------
------------------------------------------------------------
------------------------------------------------------------
------------------------------------------------------------
------------------------------------------------------------
------------------------------------------------------------
------------------------------------------------------------
------------------------------------------------------------
------------------------------------------------------------
------------------------------------------------------------
------------------------------------------------------------
------------------------------------------------------------
------------------------------------------------------------
------------------------------------------------------------
------------------------------------------------------------
------------------------------------------------------------
------------------------------------------------------------
---------QA-S----------RLDL--------------FCRRL-----KLLDV----
----STVTPLVLY-LLEHHKP---------------------------------------
-----------------DSAEFLQAIGDLESYLVRR----FIC-----GYTTKS------
YNR-------------------TFLNRLLAE---MVREQKTDAA----------------
-----------------------TLRDKLLSL----------------------------
------------------------------------------------QGDSQCWP----
---DDEAF-----------ARNW------CHRALYQGRNTSK------------------
---------------------------------------------VRAVLEALELSMRGS
--------------------KQESLVLP--------------------------------
-------------------DGLTVEHVLPQK--WQ----------TNW---P-LAEDT--
-----------------------------------------------------------P
ENQERRRRL--------------------LHSIGNLTLVTQAF-NS--------A-LSNE
PFA-----------VKRQE-------------------------IV--------------
------------TTSLLML-----------------------------------------
--NTHFQRYGDNDA----------------------------------------------
------WDEE-EIVVRADSLFASA--LKIWPMPK--------------------------
------------------------------------------------------------
------------------------------------------------------------
------------------------------------------------------------
------------------------------------------------------------
------------------------------------------------------------
------------------------------------------------------------
------------------------------------------------------------
------------------------------------------------------------
------------------------------------------------------------
------------------------------------------------------------
------------------------------------------------------------
------------------------------------------------------------
------------------------------------------------------------
------------------------------------------------------------
------------------------------------------------------------
-----------------------------------------------------
>GmrSD|gi|401651069|gb|EJS68635.1|hypothetical protein ICY_04709 [Bacillus cereus]
------------------------------------------------------------
------------------------------------------------------------
------------------------------------------------------------
------------------------------------------------------------
------------------------------------------------------------
------------------------------------------------------------
------------------------------------------------------------
------------------------------------------------------------
------------------------------------------------------------
------------------------------------------------------------
------------------------------------------------------------
------------------------------------------------------------
---------------MKLLEADTKTLGYLLSLSY-------------------------G
TLNIPYSQRPYEWGE------------EHVNRLFKDFYSVYVN-----------------
----------------------PESNHVLNFITVRIDEDD--------------------
--------------NNTKYIFDGQQRTVTSLLMLTAIVNELKKLDGD-------------
------------------ARESASTLTNL--------------YLF--TTHWK-------
--------------------HTKNTNHKIVFES----------------------EDANE
ML----------------------------QDYIFKDKELPSSH----------------
-----------------------------NFSDYDNALYTNYKTIVKLLQKT--------
-------------------------------FNQNPTKEELLDFAESILENVLVIIIET-
------PSENIAEEMFETLNSTGLQLEDFYVLKNTLVRIL--------------------
----------DEERVKPLWSTIELNTDR--------------------------------
----------------IN-KGKFLSAYVNAVNGKTP------------------------
------------------------------------SSNLYSRIAGVKKKNL--------
------------------------------------------------------------
-------------------ESESGALEFINELK-KT--S-DIF-LKI--EKPS-------
------------------------------------------------------------
------------------------------------------------------------
------------------------------------------------------------
------------------------------------------------------------
------------------------------------------------------------
------------------------------------------------------------
------------------------------------------------------------
------------------------------------------------------------
------------------------------------------------------------
------------------------------------------------------------
------------------------------------------------------------
------------------------------------------------------------
------------------------------------------------------------
------------------------------------------------------------
------------------------------------------------------------
------------------------------------------------------------
------------------------------------------------------------
------------------------------------------------------------
------------------------------------------------------------
------------------------------------------------------------
------------------------------------------------------------
------------------------------------------------------------
------------------------------------------------------------
------------------------------------------------------------
------------------------------------------------------------
------------------------------------------------------------
------------------------------------------------------------
------------------------------------------------------------
------------------------------------------------------------
------------------------------------------------------------
------------------------------------------------------------
------------------------------------------------------------
-----KRTEGSPEEN-------LKYTK--------------CISTL-----SLLNA----
----NQYKPVIIA-MGLKDF----------------------------------------
-----------------QISEVNNVLNKIISLQIRN----IFI----SDIQANT------
LEQ--------------------FYPNLAKE---IYDGVYT-------------------
--------------------NVNEIIKKIN------------------------------
----------------------------------------------------SEII----
---SNTLL-----------YEHF-------NNKVIKSSKDESI-----------------
---------------------------------------------IRFILKEIYNHQN--
-----------------------PEVSVNNN-----------------------------
------------------SREVNLEHILPKKPATG----------SQW---L-TD-----
------------------------------------------------------------
FADDELRYS-------------------ATRKIGNLTVLYGKL-NS--------S-IKNK
DFLT-----------KQPA--------------------------YS-------------
-------------QSALPQ-----------------------------------------
--NQALST----------------------------------------------------
---LPEWKQP-QIDQRTIDLYNQF--TRIWTKE---------------------------
------------------------------------------------------------
------------------------------------------------------------
------------------------------------------------------------
------------------------------------------------------------
------------------------------------------------------------
------------------------------------------------------------
------------------------------------------------------------
------------------------------------------------------------
------------------------------------------------------------
------------------------------------------------------------
------------------------------------------------------------
------------------------------------------------------------
------------------------------------------------------------
------------------------------------------------------------
------------------------------------------------------------
-----------------------------------------------------
>GmrSD|gi|393078866|gb|EJB79604.1|hypothetical protein HPHPH6_1731 [Helicobacter pylori Hp]
------------------------------------------------------------
------------------------------------------------------------
------------------------------------------------------------
------------------------------------------------------------
------------------------------------------------------------
------------------------------------------------------------
------------------------------------------------------------
------------------------------------------------------------
------------------------------------------------------------
------------------------------------------------------------
------------------------------------------------------------
------------------------------------------------------------
--------------MANEVKGVDRPLKDILATAL------------------------VS
YCQIPDYQRPYQWTE------------KNCEKLLDDLFSSYEY-----------------
---------------------YKESGYFCGSLVLILISEDPK------------------
-------------KAKTYDIVDGQQRLSTFILLAKVLATLYSERLT--------------
-------------------EESKDYLQES--------------LIT--KY----------
-----------------------GKKDRLNFSAVGF--------------------NS-K
KDF---------------------------QYALTSFNDAPV------------------
-------------------------------SNTKNNYLKNAICLKNYLKKK--------
------------------------------------EIEDINDFIEWLYFKVVFITITC-
------PDADKALRIFNVLNARGLALNATDIFKGELLKH---------------------
------AKEHEREEFVSRWNDLSQKCSD--------------------------------
-----------NDLKIETLFSWYLTYLNPVTSKEKT------------------------
------------------------------------DKRLVTWFNK--------------
------------------------------------------------------------
--------------------LNKPPLEYLKGVE-DF-YN-AYC-E---------------
------------------------------------------------------------
------------------------------------------------------------
------------------------------------------------------------
------------------------------------------------------------
------------------------------------------------------------
------------------------------------------------------------
------------------------------------------------------------
------------------------------------------------------------
------------------------------------------------------------
------------------------------------------------------------
------------------------------------------------------------
------------------------------------------------------------
------------------------------------------------------------
------------------------------------------------------------
------------------------------------------------------------
------------------------------------------------------------
------------------------------------------------------------
------------------------------------------------------------
------------------------------------------------------------
------------------------------------------------------------
------------------------------------------------------------
------------------------------------------------------------
------------------------------------------------------------
------------------------------------------------------------
------------------------------------------------------------
------------------------------------------------------------
------------------------------------------------------------
------------------------------------------------------------
------------------------------------------------------------
------------------------------------------------------------
------------------------------------------------------------
------------------------------------------------------------
------------VLE-------MQ-DR--------------HAHLL-----SYVAS----
----DYWRVVLCASLLHHYNN---------------------------------------
-------------------QDIEALKELLVKFYYQN----WVA-----GRTNSK------
IEQ--------------------TCCNIINA---LKEKK---------------------
--------------------SIENIASIVKK-----------------------------
-------------------------------------------------YLDNNNV----
---T-QHF-----------KENL------EDNNLYKKLYNKRLSC---------------
---------------------------------------------LKPILILVEYFMS--
--------------------DNANPAYIK-------------------------------
-----------------MDDDLHVERILPQNPDPS----------SQW---A-KD--F--
------------------------------------------------------------
-SEEERELY--------------------THSLANLTLLGGKK-NTKTLS----Q-ALNQ
DFKE-----------KKEI--------------------------YMGKTIMLDNKK---
---------TFKVMTCYDM-----------------------------------------
--TKNDV-----------------------------------------------------
-CNYTEWTPT-SLEKRKEELIKRI--ESVLTL----------------------------
------------------------------------------------------------
------------------------------------------------------------
------------------------------------------------------------
------------------------------------------------------------
------------------------------------------------------------
------------------------------------------------------------
------------------------------------------------------------
------------------------------------------------------------
------------------------------------------------------------
------------------------------------------------------------
------------------------------------------------------------
------------------------------------------------------------
------------------------------------------------------------
------------------------------------------------------------
------------------------------------------------------------
-----------------------------------------------------
>GmrSD|gi|404598131|gb|EKA98617.1|hypothetical protein HMPREF1310_01179 [Proteus mirabilis]
------------------------------------------------------------
------------------------------------------------------------
------------------------------------------------------------
------------------------------------------------------------
------------------------------------------------------------
------------------------------------------------------------
------------------------------------------------------------
------------------------------------------------------------
------------------------------------------------------------
------------------------------------------------------------
------------------------------------------------------------
------------------------------------------------------------
-MSNVRMPYTKYNDGADGKAIASFKVKKLLC--------------------------DAS
QYVVPMYQRNYAWGE------------GEINQLIQDVLDYQHS-----------------
--------------------KPDQT-YYIGTLVVFER-----------------------
-------------NDGSFEVIDGQQRFTTLTLLTFALKRL--------------------
-------------------------------------------Y----A-----------
-------------AGKVTVDMGWYTTPNLN-FES---------------------RQKSS
DTF-------------------ACLIQGVALEHL--------------------------
-----------------------------KTDDYNLDVVNGFSLLEKGLL----------
-----------------------------------ALGDKLEGFCQYLYEKVEITRVSV-
------PKDTDLNHYFEVMNNRGEQLEKHEVVKARLMSVLNEIT----------------
---DPYEREQSIQLLGKVWDATA-------------------------------------
------------------NMERYVQYGFNL-DERHNI-----------------------
--------------------------FGKDDWGQFKPTC-YADLAT--------------
------------------------------------------------------------
---------SICEATTQKSENTQTISLTLNEILA----K-PPQ-SS--SS----------
------------------------------------------------------------
------------------------------------------------------------
------------------------------------------------------------
------------------------------------------------------------
------------------------------------------------------------
------------------------------------------------------------
------------------------------------------------------------
------------------------------------------------------------
------------------------------------------------------------
------------------------------------------------------------
------------------------------------------------------------
------------------------------------------------------------
------------------------------------------------------------
------------------------------------------------------------
------------------------------------------------------------
------------------------------------------------------------
------------------------------------------------------------
------------------------------------------------------------
------------------------------------------------------------
------------------------------------------------------------
------------------------------------------------------------
------------------------------------------------------------
------------------------------------------------------------
------------------------------------------------------------
------------------------------------------------------------
------------------------------------------------------------
------------------------------------------------------------
------------------------------------------------------------
------------------------------------------------------------
------------------------------------------------------------
------------------------------------------------------------
------------------------------------------------------------
---ADIMFTPE------------RFN----------------------------------
---SVINFSNFLLHVLRVLTKQDIALDDKRLLEQFDAYLKENGS----------------
----------------NKINAVKDFVFALLKCKYLFDQ--YII---KREFS-DGK-----
---DR---------------------WSLKK---LHFYNAKSQSYINTFGGSE-------
-------EQDNEDGFEGINRQILMLLSALHVSTPTLAYKHWLNGALF-------------
--------------------------------------------------HLFA------
---MDEITPRLYL----QKLEYL-----SRQFVYGRFLSASPADYYQ-------------
-----------------MIFQNKEYSAFDPNNQQVLVKLRYGVIENNLVFNYLDYLLWCE
G-------------------KLNKTDDVI-------------------------------
-------------TQFEFTFRSSVEHFYPQHPLD-------GHYVL--------------
------------------------------------------------------------
-----PDAD--------------------LHRFGNLCLISHSK-NS--------K-LSNL
QPTA-----------KRDH--------------------------F--------------
-----KAAIADKSIDTLKLYE---------------------------------------
---M-----------------------------------------------------IKL
MNADGEWTET-QIATHEQAMLMVF--SKDLNKGFSYE-----------------------
------------------------------------------------------------
------------------------------------------------------------
------------------------------------------------------------
------------------------------------------------------------
------------------------------------------------------------
------------------------------------------------------------
------------------------------------------------------------
------------------------------------------------------------
------------------------------------------------------------
------------------------------------------------------------
------------------------------------------------------------
------------------------------------------------------------
------------------------------------------------------------
------------------------------------------------------------
------------------------------------------------------------
-----------------------------------------------------
>GmrSD|gi|404632471|gb|EKB29086.1|hypothetical protein HMPREF1171_01002 [Aeromonas hydrophila]
------------------------------------------------------------
------------------------------------------------------------
------------------------------------------------------------
------------------------------------------------------------
------------------------------------------------------------
------------------------------------------------------------
------------------------------------------------------------
------------------------------------------------------------
------------------------------------------------------------
------------------------------------------------------------
------------------------------------------------------------
------------------------------------------------------------
----------------MQHESKLTTLADII--------------------------ADKR
LFNIPIYQRLYVWGS------------DQIKVLLDDLVAACEADK---------------
------------------------DVFYLGGTLVIEQGK---------------------
----------AACGHPLLDLIDGQQRFTTLWLLSVVMERLLPPSRDEQTAHNP-------
----------------------LTDFRCAWFGDSREP-----------------------
---------------------------RIR-FAI---------------------RPGVS
RFF---------------------------TALLD-------------------------
-------------------------GRAVPDEPQASALSYAMQVMEGYF-----------
-----------------------------SDRTDERSRVDLVKLGQFIRERVQLVLTRV-
------PANTDLNKLFEVINNRGVQLQHHEILKARLLALLPERS----------------
----------EREVYGQMWDACS-------------------------------------
------------------FMGAYVEKNL--------------------------------
------------------------RTVKGLKLIPLYDAD---------------------
--------------------------------------------------------EAKR
DQERLVDPLAVCDALLALDNQQDIKPHSLEEILNGAALL-TES-SSG-------------
------------------------------------------------------------
------------------------------------------------------------
------------------------------------------------------------
------------------------------------------------------------
------------------------------------------------------------
------------------------------------------------------------
------------------------------------------------------------
------------------------------------------------------------
------------------------------------------------------------
------------------------------------------------------------
------------------------------------------------------------
------------------------------------------------------------
------------------------------------------------------------
------------------------------------------------------------
------------------------------------------------------------
------------------------------------------------------------
------------------------------------------------------------
------------------------------------------------------------
------------------------------------------------------------
------------------------------------------------------------
------------------------------------------------------------
------------------------------------------------------------
------------------------------------------------------------
------------------------------------------------------------
------------------------------------------------------------
------------------------------------------------------------
------------------------------------------------------------
------------------------------------------------------------
------------------------------------------------------------
------------------------------------------------------------
------------------------------------------------------------
------------------------------------------------------------
------DTKNEEVYEA------DDVR----------------------------------
---SIIGFPMLLQHVLRLFLLRSQRDDIGKILDKELLQIFQTHWLEGLSQC--DKQ----
----------------KQANEVRYFIELLWRCRYLFDK--HVI-KWISDENNEENHGIRR
LRVNESR----------------------------GYRSLIRDSRDAESNFAM-------
------------------------LQSMLYHSQQLTTHYWLTPLLNYLLDHGGENAHCYL
QYLDNHLLCS-----------------------------ESEQPLIVRTREFVL------
------------------------------------------------------------
---------------------NPWSRAYPLRDMQAVLTANEGTDFSHYWFYKLEYILWDR
YRTQKG--------------SAWQA-----------------------------------
---------------FRMTARNSVEHVSPQQPESFD-----TNQV---------------
------------------------------------------------------------
-----APEL--------------------RDCFGNLGLVSRSI-NS--------E-YGNK
PYAE-----------KRAR--------------------------F--------------
------RERNAARVDSLKLAL---------------------------------------
------------------------------------------------------------
IYEHEQWNGE-LAQAHQQKMIEEY--QKYFAAVERYPGTIGTSAEE--------------
------------------------------------------------------------
------------------------------------------------------------
------------------------------------------------------------
------------------------------------------------------------
------------------------------------------------------------
------------------------------------------------------------
------------------------------------------------------------
------------------------------------------------------------
------------------------------------------------------------
------------------------------------------------------------
------------------------------------------------------------
------------------------------------------------------------
------------------------------------------------------------
------------------------------------------------------------
------------------------------------------------------------
-----------------------------------------------------
>GmrSD|gi|393095345|gb|EJB95949.1|hypothetical protein HPHPH34_0992 [Helicobacter pylori Hp]
------------------------------------------------------------
------------------------------------------------------------
------------------------------------------------------------
------------------------------------------------------------
------------------------------------------------------------
------------------------------------------------------------
------------------------------------------------------------
------------------------------------------------------------
------------------------------------------------------------
------------------------------------------------------------
------------------------------------------------------------
------------------------------------------------------------
------------------MDAGATTLLGFFEENQ------------------------NN
QFVIPIYQRVYSWKK------------EQCEQLWDDIIKIG-------------------
-------------------GNDKMNGHFIGSILYVRNG----------------------
-----------NTHSSPLLIIDGQQRLTTITLLCIALRNHLSDEVK--------------
----------------ILEKFSRKETES---------------YLI-NSNKD--------
----------------------GDKKFRLILSE------------------------SDK
DTL---------------------------LSLIDENKRKPSE-----------------
---------------------------------PSVKIMENFKLFEKWISEN--------
-------------------------------------TGKLETIFKGL-EKLMIVYIAL-
-----DKGKDDPQLIFESMNSKGIELTQTDLIRNYIIMETET------------------
-------EEKQKDFYNGYWRAMEEDF----------------------------------
-------------KQNETLFNRFVRHYLTIKTGKIPN-----------------------
------------------------------------IKKVYEAFKDYQQKEG--------
------------------------------------------------------------
----------------------IEIEDLLKDLQ-KY--C-GYF-CQI--A--F-------
------------------------------------------------------------
------------------------------------------------------------
------------------------------------------------------------
------------------------------------------------------------
------------------------------------------------------------
------------------------------------------------------------
------------------------------------------------------------
------------------------------------------------------------
------------------------------------------------------------
------------------------------------------------------------
------------------------------------------------------------
------------------------------------------------------------
------------------------------------------------------------
------------------------------------------------------------
------------------------------------------------------------
------------------------------------------------------------
------------------------------------------------------------
------------------------------------------------------------
------------------------------------------------------------
------------------------------------------------------------
------------------------------------------------------------
------------------------------------------------------------
------------------------------------------------------------
------------------------------------------------------------
------------------------------------------------------------
------------------------------------------------------------
------------------------------------------------------------
------------------------------------------------------------
------------------------------------------------------------
------------------------------------------------------------
------------------------------------------------------------
------------------------------------------------------------
-------KKESDK----------DLNK--------------ALSFL-----VDLEM----
----DVVYPLLLE-LYSDYKDGVL------------------------------------
-----------------SDQDFISIIALTESYICRR----AVC-----GLDTRG------
LNK--------------------IFPSFTKK---IDKKQY--------------------
---------------------LKSVEKHFGSL----------------------------
-------------------------------------------------KGKQRFP----
---NNDEF-----------KDLF------ITIDFYHFKE---------------------
---------------------------------------------IKYFLERLENFDT--
---------------------NEPVNT---------------------------------
-------------------QECNIEHIMPQT--LT----------PEW---Q-RDLGE--
------------------------------------------------------------
NFEAIHEKY--------------------LHTIGNLTL--TGY-NA--------K-YSNK
SFQE-----------KRDM-----------------------EKGF--------------
------------KQSSLKL-----------------------------------------
--NQNLKDLES-------------------------------------------------
------FGEK-EIEKRASDLADWA--LKIWTYPK-L-E----------------------
------------------------------------------------------------
------------------------------------------------------------
----------------------AETLE----KY---KP----------------------
--KKEKK---------------VYDL-SS----------------------YNFGPD---
-----------SRELFDTLR---------------KEIKALDER--ITENF-------NQ
KYIAYKFFK--INFVDIV-VQ---------------------------------------
------------------------------------------------------------
------------------------------------------------------------
-NK-V--------LKLYL---------KMEFNELQD----EIKE--KLKIRDVSN----I
G---CPCFGN-----MEVEL------E-TKENIPYCLGLIKQALEK----QMGGRNRQ--
------------------------------------------------------------
------------------------------------------------------------
------------------------------------------------------------
------------------------------------------------------------
------------------------------------------------------------
-----------------------------------------------------
>GmrSD|gi|393029929|gb|EJB31008.1|hypothetical protein HPNQ4228_0003 [Helicobacter pylori]
------------------------------------------------------------
------------------------------------------------------------
------------------------------------------------------------
------------------------------------------------------------
------------------------------------------------------------
------------------------------------------------------------
------------------------------------------------------------
------------------------------------------------------------
------------------------------------------------------------
------------------------------------------------------------
------------------------------------------------------------
------------------------------------------------------------
---------------MAKVEVELKKLYQILVDAE-------------------------Y
FYQVPDYQRPYVWDK------------DHLGALIDDLVGSYTN-----------------
---------------------NREDEYFCGSIVIAENP----------------------
-------------KDKRWDVVDGQQRLTSFIILACTILKLYKHRLG--------------
-------------------QKSKDFIEGS--------------IYD--KY----------
----------------------DKEKERLKFLTAQ---------------------NY-N
SIF---------------------------ENTVLKNLEFEDNIKKSEWNK---------
-------------------------------KFDENTYLRNAYYFRELLNES--------
--------------------------------MENGSISDMDDFVKWFYEHIVLTRIIC-
------FEQDSAMQIFQVLNDRGQPLSPIDILKSSLMQEI--------------------
-----KQDSEKRKDFITTWDKLVEACKSVE------------------------------
----------GVDIDLEDFFNMYLEYADPSASKKRA------------------------
------------------------------------DKGLKKVFKD--------------
------------------------------------------------------------
--------------------SKKDACEFIYDVS-AF-MK-SYT-D---------------
------------------------------------------------------------
------------------------------------------------------------
------------------------------------------------------------
------------------------------------------------------------
------------------------------------------------------------
------------------------------------------------------------
------------------------------------------------------------
------------------------------------------------------------
------------------------------------------------------------
------------------------------------------------------------
------------------------------------------------------------
------------------------------------------------------------
------------------------------------------------------------
------------------------------------------------------------
------------------------------------------------------------
------------------------------------------------------------
------------------------------------------------------------
------------------------------------------------------------
------------------------------------------------------------
------------------------------------------------------------
------------------------------------------------------------
------------------------------------------------------------
------------------------------------------------------------
------------------------------------------------------------
------------------------------------------------------------
------------------------------------------------------------
------------------------------------------------------------
------------------------------------------------------------
------------------------------------------------------------
------------------------------------------------------------
------------------------------------------------------------
------------------------------------------------------------
------------LLK-------KP-DR--------------YIYLL-----RYLPS----
----RYWASILTTALYVKYP----------------------------------------
--------------------DFDALKNLLVSYYYQT----WIA-----GGTITR------
IKQ--------------------TSINIIKN---VKSNK---------------------
--------------------GIETIQELILD-----------------------------
-------------------------------------------------NIESYNT----
---FNQYH-----------YNLW------DSSSVYPSKW---------------------
---------------------------------------------LRPVLALANYFMT--
--------------------DEEKPHFIA-------------------------------
-----------------MDAETQVEHILPQNPKRG----------SQW---N-AD--F--
------------------------------------------------------------
-NKEKKEEW--------------------VNNIANLTLLKRKK-NA--------K-ALNG
DFDE-----------KRKI--------------------------YGGKD----------
---------PSKVISCYDI-----------------------------------------
--TKELY-----------------------------------------------------
-SNYRKWNEK-SLKERYKSLYNTI--TPVLHIEGQKEEFEEE-FEEEFEDDFDLE-----
------------------------------------------------------------
------------------------------------------------------------
------------------------------------------------------------
------------------------------------------------------------
------------------------------------------------------------
------------------------------------------------------------
------------------------------------------------------------
------------------------------------------------------------
------------------------------------------------------------
------------------------------------------------------------
------------------------------------------------------------
------------------------------------------------------------
------------------------------------------------------------
------------------------------------------------------------
------------------------------------------------------------
-----------------------------------------------------
>GmrSD|gi|393113145|gb|EJC13664.1|hypothetical protein HPHPP23_0075 [Helicobacter pylori Hp]
------------------------------------------------------------
------------------------------------------------------------
------------------------------------------------------------
------------------------------------------------------------
------------------------------------------------------------
------------------------------------------------------------
------------------------------------------------------------
------------------------------------------------------------
------------------------------------------------------------
------------------------------------------------------------
------------------------------------------------------------
------------------------------------------------------------
---------------MAKIESNDSHLRGILKDEL--------------------------
YYQIPIYQRPYQWTE------------ENCEKLLDDLFSSYEY-----------------
---------------------YKESDYFCGSLVLIAIGTDS-------------------
-----------ATNATTYDVVDGQQRLSTFILLAKVLATLYNNEVSNN------------
-------------------KTSKDFLEKS--------------LGD--TD----------
----------------------GEKRKRLTFNTIGL--------------------NA-K
DDF---------------------------QGALDFFDDLDASKGKNSKSNDP-------
-------------------------------SKGKNNYLKNAICLKDYLEKK--------
------------------------------------EIENINDFIKWLYFKVVFIKTTC-
------PNISMALRIFSVLNARGLPLHAIDIFKVELLKKL--------------------
------AKEKDQEEFVSRWNALRQKCSK------------------------------NE
SKFPKRKENKREKNAAEILFSWYLTYLNPVTSGKNM------------------------
------------------------------------EERLADQFER--------------
------------------------------------------------------------
--------------------LNKPPLEYFKGVE-DF-YN-AYC-K---------------
------------------------------------------------------------
------------------------------------------------------------
------------------------------------------------------------
------------------------------------------------------------
------------------------------------------------------------
------------------------------------------------------------
------------------------------------------------------------
------------------------------------------------------------
------------------------------------------------------------
------------------------------------------------------------
------------------------------------------------------------
------------------------------------------------------------
------------------------------------------------------------
------------------------------------------------------------
------------------------------------------------------------
------------------------------------------------------------
------------------------------------------------------------
------------------------------------------------------------
------------------------------------------------------------
------------------------------------------------------------
------------------------------------------------------------
------------------------------------------------------------
------------------------------------------------------------
------------------------------------------------------------
------------------------------------------------------------
------------------------------------------------------------
------------------------------------------------------------
------------------------------------------------------------
------------------------------------------------------------
------------------------------------------------------------
------------------------------------------------------------
------------------------------------------------------------
------------VLE-------MQ-DR--------------HAHLL-----SYLAS----
----DFWRIILCTSILHHYSD---------------------------------------
-------------------QEIETLKELLVKFYYQN----WVA-----MREEP-------
KKQ--------------------TNCNIIKA---LKEKQ---------------------
--------------------SVENIASIVKE-----------------------------
-----------------------------------------------YLNDDNNKI----
---T-QNF-----------REKL------KDDHLYEKHKKASKNSW--------------
---------------------------------------------LKPILILVEYFIS--
--------------------DDPRPKRIK-------------------------------
------------------KNDFHVEHILPQNPDLS----------SQW---A-KD--F--
------------------------------------------------------------
-SEEERELY--------------------THSLANLTLLGGTK-NS--------Q-ASNL
DFKE-----------KKEI--------------------------YMGNAVKLGKDKRGR
EK-------PYKVMTCYKM-----------------------------------------
--TIDIA-----------------------------------------------------
-HKYTEWTPK-SLETRKEELIGII--ESVLTL----------------------------
------------------------------------------------------------
------------------------------------------------------------
------------------------------------------------------------
------------------------------------------------------------
------------------------------------------------------------
------------------------------------------------------------
------------------------------------------------------------
------------------------------------------------------------
------------------------------------------------------------
[truncated: 5,769,948 more chars]
