# Supplementary material for: Phylogenomics and sequence-structure-function relationships in the GmrSD family of Type IV restriction enzymes
Source: BMC Bioinformatics. 2015 Oct 23;16:336. doi: 10.1186/s12859-015-0773-z (PMC4619093; doi:10.1186/s12859-015-0773-z)
Supplement: Additional file 3: — The alignment of GmrS domain sequences used for tree calculations. (FASTA 38 kb) [file 12859_2015_773_MOESM3_ESM.fasta]

>GmrSD|gi|147675278|Vibrio_cholerae_O395|1|0|0|True|PROTEOBACTERIA-GAMMA
VQTELLTLEKIY-YQFSIPSYQRPYVWSDDDVLLLFRDIKEAC-PNYFIGTILSSRIERIYELIDGQQRTTT
LMLMTIAFKYAG---------RLQQQQLGGLAG----YLKQMGVALDVLTKEVGVSAEAMGDYLYRQVQWVN
NIVPTQMDLNRLFATMNTAGIQLEQADILKAKLFKHI--DKAQYDAMWVACE-HLENYFERNV--------A
E--RF---LSGLSIAELAQVSSIPD
>GmrSD|gi|385803540|Haloquadratum_walsbyi_C23|3|0|0|True|EURYARCHAEOTA-HALOBACTERIA
MQTRTETLASLY-GLLDIPSYQRSYSWEEPQLADLIEDLRYL-ESNHFFGNIILDKKDDVYDVVDGQQRLTT
ALILLHVATQ-----FDFVRPRLMQEEFRDSLFGSAGSQEHLEYAKEYFESKFAREIS-ERLRYDCKVNVVE
--IDNESEAASIFESLNDRGKPLSSLDKTKSFLMYMDALETK-IKQRFGSIYFDEDSVQRFHWGIYDGYDSD
RLREKYR-KIDEYTQNLREAASAFA
>GmrSD|gi|397606630|Thalassiosira_oceanica_CCMP1005|1|1|0|False|PROTISTS-BACILLARIOPHYTA
LTVAREHLGNLFAFLFTTRKNIREYEWGECGAFVLIVSTLRLTAGPLELSTIVVMETQKLYDLHDGQQRLAT
LCLLLAALRDYFVEEARIPRRR--GKDNRSILSN---DQQLLLNAYDYFTYRLHGRVIEFFDNLKDDVF-LL
VGVTSDTKMARNIVMGQGKGKNREPVDELKGIVCFN-ETEQDNLLQEWNQLCDFFEDYMTLYCRGGLDG--R
HFYEKELK----LLERLE--GDSFS
>GmrSD|gi|206900774|Dictyoglomus_thermophilum_H-6-12|1|0|0|True|DICTYOGLOMI
ISAKEKSIRELLKKRYLIDYYQREYKWQTKQVKELIEDLVECFYSKYYLGAIIICEKDAQKYIIDGQQRLTT
LTLLLIYLRNILKAKL-SVDVNI-ERKPDELVKGNVPSIENLIESYKEIPTFFDKAFLYFSDWLIENVYLVE
ITTHVEEDAYKIFETMNDRGLSLTPIEMLKSYLLSRITNKRNEAAKVWREKVNEDSEAFKAWMRGKFANSID
RIGTEMHRFYKFITKDVKFYSERYK
>GmrSD|gi|307352467|Methanoplanus_petrolearius_DSM_11571|1|0|0|True|EURYARCHAEOTA-METHANOMICROBIA
FTSRKTGISDILLIKYVVPPYQRDYSWEVEQLDKMWEDLNESV-NSHFLGSMIFQISGKEYIVIDGQQRLAT
ITILLAVIRDLLAIRINYLKEKLENDFFYNCIQKFSDTNKKIKDAYFYFEKRIQKYLNNITKTIRGNLILIE
TLVVSEEEAYLIFETINDRGLDLSVSDLFKNYLIRKSQDTRDEIVGIWNEIAK-IRPFLLHYWLYKYEDTTK
LF-SKLHEKVLNFVTDLKKEAIVYS
>GmrSD|gi|261350720|Methanobrevibacter_smithii_DSM_2374|1|0|0|True|EURYARCHAEOTA-METHANOBACTERIA
-MNELQSLSQIFQKIFRIPDYQRGYAWQSQQLRDFWEDIVNL-DRYHYTGLLSLKKLNKAYHIVDGQQRLTT
FVIMLNEIIEFTFENIKIRPP---PAEYYKVLGQEYGYTKNLKYAKEFFGNELIEGITDLYRKLTLKLMFNI
HEIEDDYDVFVAFETMNNRGKRLTNLELLKNRLIYLTIALRELINKAWSEVYLSDDEFLRAHWIIYYSYSRK
FLLRKFS-EIIDYVNSLNETAEYWY
>GmrSD|gi|108562912|Helicobacter_pylori_HPAG1|2|1|1|True|PROTEOBACTERIA-EPSILON
MKAGEATLLEFFENQFVIPIYQRLYSWGKEQCKQLWDDIIKIGMNGHFIGSILYVR--SPLLIIDGQQRLTT
ITLLFIALRDHLCQKIQYISDKLFPRDTLSLIDKDRRPSLKIMENFKLFEEWITDKLETIFKGL-EKLMIVW
IALKEKDDPQLIFESMNSKGIELTQADLIRNYIIMETEKQEDFYNQYWRAMEDLFDKFVRHYLTIKTGKIPK
RVYEAFKDEIEDLLKDLQKYCGYFC
>GmrSD|gi|118575837|Cenarchaeum_symbiosum_A|3|0|0|True|THAUMARCHAEOTA
-----M--GGIL-TRYTIPDYQRRYIWPSESVEILYEDLVLDY-EGYLLGPIVTKQVSRCKEIIDGQQRLIS
MTLLFCTLRDCVIKSINLENRK---REIKICA-----LKHRLFSNYFELFSSVITAIRELFDRLKAYTYFIS
VMIQHDDYTFPVFQSLNSKGQPLHQSDLIKSHLLSIAKKFYDEVIGKWDQITKKIDELLYHTALSRECEDKN
DMYKSTK-QINDYLENLEEDAEIYK
>GmrSD|gi|295107673|Gordonibacter_pamelaeae_7-10-1-b|2|0|0|True|ACTINOBACTERIA
MDAGKATISGVF-RLLEIPFYQRAYVWGEEQWERFLGDMEFV-KRPYFLGSIILKQESEVRTVIDGQQRLTT
MVIFFKALCAKI----DVEEVALRYRQDEKVVNATGSGSSAIIGAYNYFLKNIEKVDR---NTIKSNVQFVC
IDLTEGEDEQQIFDTINSLGVRLTTAELLKNYFFNR--ENEQAFKDSWEDVFTLIDLFFDAFLQIMVQDKAS
NLFQSYKD---EVLNAMNAYAAVFE
>GmrSD|gi|390942673|Belliella_baltica_DSM_15883|3|0|0|True|BACTEROIDETES
MDFYRKTTLGLFDKSFEIPVYQRAYSWEKDQWQTFLNDLLEQI--NYFYGNILLETVKVKYEIIDGQQRLTT
LTIFIRSILNVLQTKENLNNIKLRYRACSLIIDNQKKSQVRIKEAKTFFVTELTDILLRVLTKI-ETTDLTI
IELEGKKDSALMFELENNRGKDLTNMEKIKSYFMYQMESNIENVSNIFKLIYLNEDSVLIYHNNAYIKGYN-
---EVFK-WIKKYISELHTSFSNMK
>GmrSD|gi|327188766|Rhizobium_etli_CNPAF512|2|0|0|True|PROTEOBACTERIA-ALPHA
MRADAYPLEIVLSQQWVVPVYQRHYEWETRQLPKFWADLEDEAFP-HYFGAIIFSEPKRKRYLVDGQQRITT
FQLVLAAIREVALVDVLYFEKKLWYRKLQDIAENTPAQAPNLLRAYMFLLDAIEAVLSAVVAGFLSGFQIVV
IQLDENDDAQEIFASLNGLGKPLSPFDLIRNDVFHRAEDDQKLFDERWKLFEARADHLVSHVVIAETGREAG
KIATEYQRTVGEELDVLIGHAATYK
>GmrSD|gi|217034644|Helicobacter_pylori_98-10|1|1|2|True|PROTEOBACTERIA-EPSILON
MKVIESTINDFFVTIFSIPVYQRNYTWEEKNCEKLLQDIVSISKKTHFMGSITYILHHQEFVIIDGQQRITT
LMLLLKAIETKIKKEIDNLLSRLKSKEADLVMQDRWNGRSHIKENYKFFTKEIGYRIEEIYGAF-LRLKIVA
IGLLGKDDPQVVFESINATGVQLKGLDLIRNYLMMGEDRQKHLYDTYWVPLEKDLNDFIKTYLRIYFEYKVR
EVYCTLKADIQGLMSDMREYGRIYQ
>GmrSD|gi|28867280|Pseudomonas_syringae_pv._tomato_str._DC3000|2|0|0|True|PROTEOBACTERIA-GAMMA
MQPSKTTVTGLFNHQYQIPIFQRGYVWTLKQVGPLWADIQDRALQKHFLGSIVMTPVPAAFEVIDGQQRSTT
LQLLLLAFRQAAIPQMLLRPGKIWAQDERRLSDAATDERPLMIQTYLYLYHACSSRGEALYMALSDLMQIMT
LTLEAEDDPQIIFETLNARGEPLLASDLVRNYVFLEAKDVPTLYESYWSPFDPRIDLFFYNYATLRSQEVTS
HVFQSFKTDLEAELGRLVASSTHFK
>GmrSD|gi|344045394|Corynebacterium_glutamicum_S9114|1|0|0|True|ACTINOBACTERIA
MEADTKALKKIMTGRYVIPTFQRDYEWTRGQWELLFEDLDSVAVAPHFLGAVVCDQLPTLSAVIDGQQRLTT
LQLLVRGVLDVLARQVKLEPEKLWKRDVPVAMSDEVPDHLYL-QARRFFADSV--RIDDFVDALLDLFKLVV
IDLDDNDDAQVIFEVLNGRQTPLSASDLVKNLLFLRGQELEELYDAYWAEFDARRDVLLSVWLTAVSGTEAG
RLYGEVRQKTKDILIELSEYRQAYK
>GmrSD|gi|393171062|Rhizobium_leguminosarum_bv._viciae_WSM1455|1|0|0|True|PROTEOBACTERIA-ALPHA
DVPEEANFYDLVANVLEIPLFQRPYMWKESHYKALLQDISLIDNGAVFLGVIVSFGRGPTWMIVDGQQRVTT
LYLSVMAAVEVAASDIMYLVRKLVNRGQAIWKRITTVAEGLMLSQYMRIRSELIFGLNHHVEILTSRLSVVS
ISLRDPTVAPKIFERLNYGAEPVTVADLVRNEVFAR-STAMHLFGTRWEPFVADLDRFLFPYGLIYNPNIKA
DLFAALRK---QIIEDLEQFQPAYL
>GmrSD|gi|89097276|Bacillus_sp._NRRL_B-14911|1|0|0|True|FIRMICUTES
FHPEDKKIKDIFGNIYQIPDFQRDYSWEKGNFEDFLQDLLTVSLEDYFFGTFLVIGDYEKRIVVDGQQRLTT
MTLFLAAIRDIIAHQYDLVITKYALPILPVNILNINDGQQLLLETYEWFKKQLLTFLDNLGNQLLK-STVIV
IYSADEQSANIMYRNFNFRGLPLSGPDLIKNELFELLDDSTGSAKKLWTKVEGSMSTFFIHYFSSKYKQASK
NLFPIFLNSYQNFLNEIVKESAHYK
>GmrSD|gi|385220550|Helicobacter_pylori_India7|5|0|0|True|PROTEOBACTERIA-EPSILON
MKATQSTVNDFFATIFSIPVYQRNYTWEEENCEKLLQDIVNISKKTHFMGSITYILHLQEFVIIDGQQRITT
LMLLLKAIETKIKKEIDGLFSRLKSKEAELVMQNRSHGVSHIRNNYKFFTKELGYRIEEIYGAF-LRLKIVA
IGLLGEDDPQVVFESINATGVQLKGLDLIRNYLMMGEENQNRLYNTYWVPLERDLNDFIKTYLRIYFEDRLR
EVYYALKDNIQGLMSDMCEYGRIYQ
>GmrSD|gi|153824658|Vibrio_cholerae_MZO-2|1|0|0|True|PROTEOBACTERIA-GAMMA
ILTELESLDRQFNDKIVIPLYQRSYAWDDINVEVFWQDIKESIRDRYFIGPIVSKSIGKEVEVIDGQQRITT
CLALISIVRRMCKDA-NYDFYRYQNYIYDEFIAKDTLLLDCLDSLWGFI----LPLLRSVAVYVLEKLQILN
IRVSDESDAYLIFETINDRGRELDTMDLVKNLIFSKAGPAFEKVKNNWIRMNN---DFLYNFWTSYKGRTSQ
NLFTQIRASVVDFSNDITQAARVYS
>GmrSD|gi|75907960|Anabaena_variabilis_ATCC_29413|1|0|0|True|CYANOBACTERIA
MKASETKLQQIIEKQYLVPLFQRPYSWDKVQWEALWSDIVELYPHPHFMGSIVTMPTQSKFLLIDGQQRLTT
IFIILSALRDRAAEEINLVPFKLESREAHHIINSESH-SSGISQCYLFFQKKIGLELQRIKKVICSKLSLVS
IVLDLDDNPYLVFESLNAKGMPLTQADLIRNYLFMRISNQESVYTDYWKPMQNNLTDFIRHYLNK-SGFDVS
EIYFATKEDSLSYLKDLYIFAEYYA
>GmrSD|gi|226229134|Gemmatimonas_aurantiaca_T-27|2|0|0|True|GEMMATIMONADETES
MDAKPCQIIEFFNKQYLVPLFQRPYEWKQNHWKTFWDDLLDRYSVSHFTGAIVTAPARSKHLIIDGQQRLTT
VALLVCAIRSLVRFRKLLIEDKILFREAFALVRGRPI-GTRVTEAYDFFRDCLTIDLERFIETLNSLITVVS
INLSDADDPYLIFESLNAKGAPLTQADLIRNYVLLRLQAQEEAYSKYWVPMQEYLTEYMRQYLMM-SGEEVS
EIYAVLKRDVLDRLKELHSCAVLYS
>GmrSD|gi|159897074|Herpetosiphon_aurantiacus_DSM_785|3|0|0|True|CHLOROFLEXI
IESETAPIGDFINEALKVPVFQRSFAWTEDEIKLLWDDITAIIQPEYFLGSMVFKKKDGYYEIIDGQQRITA
IYIILSCIRNIYNEWFNFKI-KFQNPFFQKYIVSESNLGKAIKQIYSLLIERQSDALLSIHNIIQKHIYVLI
LKVSDEADAYTIFETLNDRGLGLTTMELLKNHIFEKSGMYLPSVQNEWSILRD---RFIHHYWTSIHGRTSP
QLFRLMRKQAVEFARSLRTSARLYA
>GmrSD|gi|70725232|Staphylococcus_haemolyticus_JCSC1435|1|0|0|True|FIRMICUTES
IDSRHQNISELVFQPFFIPEFQREFVWEKKDVEELLIDFKEDSLSGYLLGNIVLIANNMT--VIDGQQRLTT
ITIIFKALQSYAASNLPYMDLKIKFDYYRRLMQDQLNSDKNINEIYEYVFDFIEKQIIRFINYLMYNVYLIM
TTAPSEAKAFQLFEVLNDRGRALEPLDLIKNLALKSIDSLKEEFLSHWKKFSISSSKFLTNYFLAIYGENVN
NLLKFFKDDIVDFSKDLANISYIYA
>GmrSD|gi|315224177|Capnocytophaga_ochracea_F0287|1|0|0|True|BACTEROIDETES
VEARSQKILNTLS-RFIIPDFQREYDWEENEINELLEDLQDV-NESYFIGHMVFEGKFNEFKVIDGQQRITT
ITIMLCVIRDLFAEGINYFAKYIIPPILQSYVQSIPSGEKKIIKAYDHFYTLFEQELKDLRDKILN-LEVIF
VATSDNVDAYSIFMTLNATGKDLTVVDLIKNQVFHLYQPHIDEPNDTWKKIL-KAIKFFNNYWSSRYKKISS
RLFKEFYKPIKDFLQQLLADSFIYR
>GmrSD|gi|260579005|Corynebacterium_jeikeium_ATCC_43734|1|0|0|True|ACTINOBACTERIA
TNFDHDTLAHLLQRKLSIPDFQRSYSWTEENVDDYWNDITRAMQEDYFLGTVVLADINGRQFIVDGQQRIVT
TALTLYSISRAVQKKIFFADYKLQDFYYDRIINGASLNRSNLINAYARITEQIYEKLISLKNFLAKDAQVLL
AVASGLSEAYVIFETLNDRGAALTTADLLKNFFLSSADDKVADALKAWTTIAE-LVKFIKADYTSRWGQVKK
DLYKALQAATLDYLRNLESSLKIYD
>GmrSD|gi|15611529|Helicobacter_pylori_J99|2|1|2|True|PROTEOBACTERIA-EPSILON
MKAEATTLLGFFENQFVIPIYQRVYSWEKEQCEQLWDDIIKIGINGHFIGSILYVLDGSPLLIIDGQQRLTT
ITLLCIALRSHLREEIEYISDRLISKDTLSLIDKNKRPSVKIMENFKLFEKWITDKLETIFKGL-EKLMIVY
IALKEKDDPQLIFESMNSKGIELTQTDLIRNYIIMETEKQKDFYNGYWRAMETLFNRFVRHYLTIKTGKIPK
KVYGAFKDEIEDLLKDLQKYCGYFC
>GmrSD|gi|319955102|Cellulophaga_algicola_DSM_14237|1|1|0|True|BACTEROIDETES
VKYLNKSIREIF-SNYVVPLYQRNYAWADDEIHLLLRDIYENYKGFYFIGTLVVLKR-GDFEVIDGQQRLTT
LSLIAKKLDSS------L---KLQEESFGEV------TTNHLVSHFNEAIEYIEDGITGFKEYFFNQVQLVK
VEIPSDIDVAHYFEVMNNRGEQLEEHEIVKARLLDKIKSGTAQFAKIWDACS-QMNKPIQRLFKK-DRAHFK
ADEDI---DTFLSIHQIL--GASIL
>GmrSD|gi|336419381|Fusobacterium_sp._11_3_2|1|0|0|True|FUSOBACTERIA
FKPLSVSVSQLFGTLYRIPQYQRPYKWINEQVEQLWDDIWDAYVDNYFLGSIITAKTSGYIDVVDGQQRMTT
LMILFCVLRDNYIDAIKILNNRLKHQSDSKTILEEKAPIYKFKNTAIIFKEKLSEERGKFVNYLFNRVQLIR
IDCSNRDFAIKLFQVLNDRGMDLTAADLIKSYLIGLLKNYEQNFISDWHNMEELFTMYEYYLLANNPKKSLE
ELQELFK-NPNKVVANLRDFNLYDE
>GmrSD|gi|380567916|Campylobacter_coli_317/04|1|0|0|True|PROTEOBACTERIA-EPSILON
NNQNQADVKNISNIFFEIPPYQRLYEWNKEQIQTLLNDIKTKFNKEYFIGNVVVSKKNVKYLLIDGQQRLTT
LFLIGFYLSYK-----IIQKLRISKEKA----KEFAKICQNIPRALETIANWFNDDIAIFSNFIYSNVKFVF
VELAQNTDLNRFFIRMNNRGKQLEKHEILKARLLKNI-EERIVYAHIWDICS-QMDNYIFQKA--------D
RKISKLKE----TIDTII--NRSFS
>GmrSD|gi|403515038|Lactobacillus_helveticus_R0052|1|0|0|True|FIRMICUTES
MKADSINLFDFLGTIFEIPVFQRNYEWGKPQCEQLFNDLLTA-QD-HFIGAVVYVTDSHIYRIIDGQQRLMS
LTLLLKAISD--KDEIEYTKYKLKHADAFAVMNGKEYNPSKVVENYNYFKKRIGINTPQLYESM-DHFAMVY
IELPGDENPQIIFESLNSTGVSLSASDLVRNFLLMSLENQAYLYKEYWIKIENAFTEFLRHYLIMKTHNLVN
KVYDTYKNDSEAALADLYKFAKFYN
>GmrSD|gi|290892539|Listeria_monocytogenes_FSL_J2-071|1|0|0|True|FIRMICUTES
INSNFRSLGSYIMNVYKIPDYQREYSWEETELEDLWMDLSQIITESHFFGQIVIHIDKDEKLIIDGQQRTST
TVILLAAMRDLFAEDITFGRYKLIDEYFSNRIQFMTPSQKRIDFAYDYFYEKLYTVLKEFFSTFTEKCSVMF
VETDDINEAFIIFETLNARGRDLETADLLKNHLFRVANKKIDVVKEEWKQMLD-TTKYIRHFWNSQNSFIRK
DLYKVIRKEANNFMKDLLKLSEVYS
>GmrSD|gi|353212415|Hyphomicrobium_denitrificans_1NES1|1|0|0|True|PROTEOBACTERIA-ALPHA
YPTASLSISELLSYLLNIPIFQRPYSWGREQAEQLLDDLMEAASRDYFLGAVVLMDAPREFGVIDGQQRLVT
LMTLLAVLRDLEVKRVQLAQGRLHERAVENNILLPGKPEATLIDVRDRFRAVLRAARKVLSDFIADRCYVVV
IIGTDIDRSHQMFVVLNERGKKLQRNDILKSDILSRMTEDVGWVARMWDDMSEDFESFFGHLRTIFGYARL-
PIVTGVRRGSEIFFRDIFVPAKAYA
>GmrSD|gi|332300414|Porphyromonas_asaccharolytica_DSM_20707|1|0|0|True|BACTEROIDETES
MKASDTSIFNALSALFFIPPYQRAYSWEKEQIYRFFDDVMRLVKQEHFFGTLVYKSEPNLNVIIDGQQRLTT
SLLFCIALRDLSRADMTLTSNKLKAFDARALVRGDEEVPGKVTDAYKLFIKLLGLTIRHFITAL-QRINVVT
ILLYKGEDPQVIFETLNSLGKPLTLSDLIRNYILLGMKEQTKTYDKEWQPKIAYLSKFFRDYLQCRDKKPYK
ELYYQFKGSRDAFIKDIQSYVPCYL
>GmrSD|gi|254293341|Hirschia_baltica_ATCC_49814|2|0|0|True|PROTEOBACTERIA-ALPHA
FKAQEITVRELFSDSLLMPPYQRGYSWTEKEALELVADLQDAMGRPYFLGAIVVVQNSDPVEVVDGQQRLAT
LSILFAILRDLSANRLHL-AKRLTDTPIREVIQKRGATPQHILSNTQAMREMLDKERSNLSNYILRRCGLVR
VKVEDRDMGYTVFRVLNTRGKQPSANDILKSELFELALDEAATHSIAWNKFGTGFDELLKFVWTLHGKP--D
DILSGYRDSARVFLEDMLPRVDAFE
>GmrSD|gi|385803550|Haloquadratum_walsbyi_C23|3|0|0|True|EURYARCHAEOTA-HALOBACTERIA
MDAEDQFLQSVFAKQFVIPVFQRNYSWGTDELDALWSDVQNLLSEEHFIGTFVVMPGNPEYLVIDGQQRLIT
LTLFLSAIRDYAAEEINYIEFKVIERDAFTIVEQESVAETSIYQSYDFLYSKIIETLDRLKQIIIQQLPLVM
ITTSEDENPYAIFETLNERGLQLEESDLIRNHVFMQLTEQDRFNDEHWMPFEVDLTEFYRDYMMR-TGEYVN
EIYHQFKRTPRELVDELSYYGDLYL
>GmrSD|gi|387783054|Helicobacter_pylori_51|3|0|1|True|PROTEOBACTERIA-EPSILON
MKPDKKSLKNILVAYYQIPIYQRPYQWGKEQCEELLNDLFENYEDDYFCGSLVFIQSDKTYDIVDGQQRLST
FILLAKVLATLYQRYLQWDRHRLDAKKDQDALDFFDD-KNSYLKNAICLKNYLIEEINDFIQWLYLKVNFIT
ITCSDTDMALRIFSVLNARGLPLHAIDVFKVELLKKLEKDQEEFVFRWNALRILFSWYLTYLHPVTSGKNME
RLADQFERTPSEYLKGVEDFNAYCE
>GmrSD|gi|395228282|Citrobacter_sp._A1|1|0|0|True|PROTEOBACTERIA-GAMMA
YESKLMSLAQLI-RLFNIPIYQRLYVWGSDQIKVLLDDLVSAC-DVFYLGSTLVIEQGPLLDLIDGQQRFTT
LWLLSVVIERLLREP------RIRESRFAALLD----KAAALSYAMQVMEGYFRIDLVKLGTFIRDRVQLVL
TLVPANTDLNKLFEVINNRGVQLQHHEILKARLLALL--EREAYGQMWDACS-FMGAYVEKNL--------V
E-------LRHHSLDDILDELTEPS
>GmrSD|gi|108563761|Helicobacter_pylori_HPAG1|2|1|1|True|PROTEOBACTERIA-EPSILON
--MKLLDLDGVIEGVFEIPSYQRGYAWQERQLKDFWNDLEHVSDKFHYMHSLTLRELESAFEIIDGQQRLAT
SLILLGLLAKTTKYSFIYGEA----F--RAI-TEEEKYAKNLIDAYTFFKEKIVGTLERMFDALTKKMLFSV
VGLDNRIDPFSSFETINNRGKDLSTLELFKNRLHFVAENLQKKINDTYAIIYTHLDGFLKHFVEYYYGEKGK
RLLEMEFNKIDDLLFYLSYSSKVWN
>GmrSD|gi|390943870|Belliella_baltica_DSM_15883|3|0|0|True|BACTEROIDETES
VTPKDFTLHSLLNEQFKVPSYQRRYAWKYPQHRALIEDIDMLLGDGHLFGMLILHTGYNTVDVVDGQQRLTT
ITILLKVLMNKFSSQVSLYCGKLEDPDYLNLLKGDLEKNRNLFDAYTFFDDFIEVWLDTFLSKLIHTAKIIR
LDVMQAQDAYKLFETINNRGLQLSATDILKNFILGHAEDKLNGAREVWSELIP-TDDFFRQYVCGLYTRKIS
KLVEEFKKDILNYLKSILKAASCYS
>GmrSD|gi|220909524|Cyanothece_sp._PCC_7425|1|0|0|True|CYANOBACTERIA
IQPEFKPLIVIL-KLFRIPEYQRHYSWQSRQRQELFEDIRKLEERTHFMATIVCLKTKYIYDVVDGQQRLTT
LVILLKAISIQLAKELNLKGR-LIDRLIRNYLKDAQKADRNISQAIKDCEKFVHPNTVNLLALVKNWLYFIF
QSLEDKGAVYTIFEVLNSRGLDVDWLDKCKSLLMGLLSQHLNELHSYWSDIYIPGHEIIRFAATLKEESGAI
KLSANDLI----NTVWLKEITSCLS
>GmrSD|gi|390942162|Belliella_baltica_DSM_15883|3|0|0|True|BACTEROIDETES
-MEASTSIKQML-NRIFVPTYQRAYSWDTKQVNTFLSDLEDYN-SKYYFGHFLFEEKENKFGVIDGQQRLTT
IVIFLSALFARIIRPLNIRTYRFAYNQLDYVIDKSKKSAKRIVTAFDFFAQKLEAYLLKILETVQSASC-TT
HPVTDESEAIQMFIFQNNRGKKPSNLEIIKAQFMFNVETLIDEIKSRFEKIYINEDDVLVYTLRVHFNSLW-
---KLLS-FIKDFTRSLAISFEHLT
>GmrSD|gi|52141810|Bacillus_cereus_E33L|1|0|0|True|FIRMICUTES
MQAYTKTIQDILSKRYIIPRFQREYSWRNNQLEELWDDVVDNITSEYFIGSLVMVGDDSKLEIVDGQQRLTT
ITILLSALVETFARGVYYAARYFRSPFFQSAIQFMDKEENNLLDAYKFFMKKLIMCLSAIRNQILD-LETVY
ITVGSRSEAYTIFETLNAKGMDLSTMDLIKNKIFQCLEHPTDIAKEKWEKIKTNLSTFFRHFWISKYEKTTS
RIYRSFNKRMRGLLEELELESNNYK
>GmrSD|gi|384190866|Bifidobacterium_animalis_subsp._lactis_BB-12|1|1|0|True|ACTINOBACTERIA
IMAETKSLEELMPNAYIIPEYQRYYSWGEEQIEQLFNDIQQE-DPGYYVGNLLVTNHRSTVDVIDGQQRLIT
LSLFLLAVWEHARRDIKLESRRLQPSNGQALLGVVFGWHRTLPKRYKYISQKLPEELQSFYNKL-NSIITLR
VKVTGLEDALTVFSSFNSKGKPLTLLDLLKVEFIRAGHQDSDEVLRSWDRLMAAVTQFLLNNYDAFENDSRG
KALRYYQR---DYLRTMVRRAQTFA
>GmrSD|gi|68535972|Corynebacterium_jeikeium_K411|1|0|0|True|ACTINOBACTERIA
LDAKEISVGRLLHYEFVIPEYQRPYAWGTEESLQLLADLVGALDEPYFLGSIVLVKAPVRAEVIDGQQRLTT
LTLLLAILRDLAREAIHIKAVRLADNQFLEHVQKEGSAQRGLRDNAKALHEELAETRKDLFRLIAQRAFLVT
VSTPDLNSAYRIFSVMNARGLPLSPQDIFKSQVIGAIEDQKQHFADRWEHFEDEFGDLFLYIRAIKARTRSK
SLLHEFRENGSGFIREVLEPAKADI
>GmrSD|gi|397649809|Streptococcus_mutans_GS-5|2|0|0|True|FIRMICUTES
FTTETRTISDIFQVEYSIPRYQRNYVWKEINWKELLVDIRFTMSWSHFLGTIVLNKIDDRYEIIDGQQRLTT
IYILIIVIYNRLGKYIFFSSLRIPFKDIKEIIDSARSKTNNYYKLYTYFVNSFYSEVSRFLDKLLS-ANVVE
IISGQEEEIYNIFEVLNARGQKLKQIELLKNHIMKYIEDFIDQAKVQWKTVEILINHFAKCYIR--KQADKD
LVYRLIKEELSLFLNKLLEYSKVYI
>GmrSD|gi|375004405|Salmonella_enterica_subsp._enterica_serovar_Infantis_str._SARB27|1|0|0|True|PROTEOBACTERIA-GAMMA
VEPQYKSFGELF-NVFFTPFYQRDYSWEDEQINQFCIDVKYALPCEHFFGGVVCAQTKIENLLVDGQQRLST
ITLFFSAIKEILSAILQFFRERIKANDYNSLLDNHEISHYLMRDAKKIFLDFFLDIIDEVVKLFEEKFLLIH
IITTNVDDAHKLFTVLNDRGMTLTEGELLKAYTIGLC-QCIAQISSDWDIILKKVSDFLRWIIIMISGENVS
SVLQKYKE----KVKFMRICVERLQ
>GmrSD|gi|110802159|Clostridium_perfringens_SM101|1|0|0|True|FIRMICUTES
VKAKEYYIKDLLSFLFEIPDYQRAYSWTKENLKQLVEDIWESVYEPYFLGSIVLCSKEGIYDVIDGQQRLTS
IIMLIAAIRDLIKKVLSIQPNRVKEEEFKKYILTNGGAKQNMVNAIEVFRDSFEEKLNEFIVYLLQKVVLVV
ITTESFTSAFRLFNVINARGLPLTDSDLLKSENLRV-PEIRKEYTDIWESHEEKLDQIIGFMRTMKLKNKVE
SVYEEFSKLGVNFVN-HLTAKALYD
>GmrSD|gi|50086402|Acinetobacter_sp._ADP1|1|0|0|True|PROTEOBACTERIA-GAMMA
FVTQLLTLSEIFTNFFQIPDYQRGYAWDEKQIDELLKDIDHLLAVRHYTGTLVLSQIINQYHIVDGQQRLTT
LVIFLKCISHI-KKSITLRIGTLKDRKFKVVLADTNLSHERLLNAHNLIVKWLGVSIEQILNILEDRLGFLV
YSPVEDAETGIMFEVINNRGKQLSELEKVKNYLIYCSLSLRDEITEHWSDILAEESSFLRYCLVVFFKMNKY
DVLKDRIKKLQEFIQFLKLAAKWYE
>GmrSD|gi|21223691|Streptomyces_coelicolor_A3(2)|1|0|0|True|ACTINOBACTERIA
YEPAKKTVGDLLGKKTSVPDYQRDYSWTESHVDYFWQDVLGFMDAEYFIGSMVRVDKAERYELLDGQQRLAT
IVILLSAIRDRLYIKTQWAEESLTDDYFRRRIQNDPVSQTLIDAARRKFDAELEQWLLLLRDVIMNHVTTVT
VTCASEQDAASIFETLNDRGLGLSTVDLLRNFVLRRAEPDRDEIVSIWADVLD-VDEFLRHYWISRHGDIKQ
RLYRAIRKSSLEFMRDLGSAHAAYV
>GmrSD|gi|218698189|Escherichia_coli_55989|1|0|0|True|PROTEOBACTERIA-GAMMA
MEAKECKVQDILTKKFIIPSYQRPYSWTVDNAEQLIDDIYKSSENEYFIGSMICINKGNQYEVVDGQQRLTT
LSIIVSELKKIIKDDLQVPDVRLIEYDLKYYILQDSKTELVFISNAETIRDYLVDELKLLAKYILQNVYIVF
VQTDDFASSFRLFNVLNSRGLPLSNADLLKNALFESANKKSEQIESAWSQIERRLDKFLTLHKLSEKKDRDK
GFEAFIENDAIAMSL-MLVNAKNYT
>GmrSD|gi|342832730|Streptococcus_australis_ATCC_700641|1|1|0|True|FIRMICUTES
IQPALQTIKSYFESEFYIPTYQRPYAWQVPQCEQLIEDINLHMQDNYFFGAVLIAQESHEVTLIDGQQRTTT
FMLLLKAILLKIKEQIVLNVSYPSYASETTILLGKDFRYTNFYKNFRYFYNMCVFTLINFANHFIDNCQVIT
ITSYNTDQAINIFNSLNGTGVPLTPIEVIVSKTTANA-SDRKSFEKNWQEIVALITHYIFVKLSEQNSADRP
GIRAFFSKLFTAELNTILNNERVSD
>GmrSD|gi|384246490|Coccomyxa_subellipsoidea_C-169|1|0|0|True|PLANTS-CHLOROPHYTA
MEANDFRLSETFSHVFSLFKAQRPYLWDDGLALKLLEDFLGQIGIFSLSMMNVCVVDKTVLEILDGQQRLVT
LCLILAAIRKKLAHRITLQEKRLEFVAFNAISREPSATQENIWANLKAIMNRLPQQCIAVTKYIMTRTHIIV
ARYDTEAALQVYRTGNMTTGMKLAAMDLLKAEVLEL-LEDQLSASQSWEKLEEQLSMLFRHLITIELNK--H
SINTEVVD-----------------
>GmrSD|gi|385221280|Helicobacter_pylori_India7|5|0|0|True|PROTEOBACTERIA-EPSILON
IEGKAYNLSHILASYYQIPTYQRPYQWTEENCEKLLDDLFENYKDDYFCGSLVLIMIEETYDIVDGQQRLST
FILLAKVLATLYRGYLELDTDRLDAKKDQDALKFFDDSKNNYLKNAIFLKDYLIKDINAFIRWLYLKVIFIK
TTCPNISMALRIFSVLNARGLPLHAIDVFKVELLKKLEKEQKEFVSQWKALYILFSWYLTYLNPVTSGKSME
RLADQFEKSPSEYLKGVEDFNAYCE
>GmrSD|gi|218703037|Escherichia_coli_IAI39|1|0|0|True|PROTEOBACTERIA-GAMMA
MKATEARLLDFLKQQFVIPIYQRTYSWTGQQCRQLWDDIIRAGISAHFIGSVVYIEQGSPLLVIDGQQRLTT
AMLLIEALSRHLAMKLRYLPYKLLTKDSLALIKQRPMYSHRIMENFTFFDEQIGDDLIPLCRGL-AKLLIVD
VALRGQDNPQLIFESMNSTGKALSQADLVRNFILMGLEHQTRLYEDHWRPMEEYFDSFMRHYLTVKTGEIPD
EVYEAFKLGVDRLVEDIHIYAEYYC
>GmrSD|gi|385221262|Helicobacter_pylori_India7|5|0|0|True|PROTEOBACTERIA-EPSILON
-----MDLDGVIEGVFEIPSYQRGYAWQKEQLQDFWNDLEHVSDKFHYMHSLTLRELESAFEIIDGQQRLAT
SLILLGLLAKTTKYSFIYGEA----F--RAI-TEEEKYAKNLIDAYAFFKEKIIETLEKMFDALIKKMLFSV
VGLDNRIDPFSSFETINNRGKDLSTLELFKNRLHFVAENLQNEINDTYTLIYDHLEDFLKHFVAYYYGEKSG
RLLNTAFDKIDELLFYFSYSSKVWN
>GmrSD|gi|223937910|Pedosphaera_parvula_Ellin514|1|0|0|True|VERRUCOMICROBIA
LEANTYGIGALITKLFCVPEHQRNFAWTTEEVERYLEDVQQAVEEEYFIGLVVLMGPLNVWQVLDGQQRLAT
TTMIYAAIREWLADQIEFGVRRLRNQIFEEFVIKPVSSNHDLLEASSFCREWIATRLFRLSSYLETRVKVVC
LDVSSEANAYILFEALNDRGADLSALDLVKNYIFSKAVQNIELFRSKWSVMTD-ADDFLKVFWTSRFGIIQL
ELFNRLRRGARQLVVDLADASEKCS
>GmrSD|gi|386000819|Methanosaeta_harundinacea_6Ac|1|0|0|True|EURYARCHAEOTA-METHANOMICROBIA
IHGESYPISKIFSFVFTIPLYQRPYAWTTEHAGELLDDIITFRVSPYFLGSIVLIKDYPDAQVVDGQQRLAT
LTILLSTLRHLTASDITIEGSRLTDAEFKEYIQDENGSQRNIAENALYFLDKLEKELLSLTQFIINHCIIVG
VSTPDFNSAWRIFSILNDRGLDLSITDIIKADVIGTILSEQDSYTDKWEDLEDTFRDLFAHIRMIHRKTKQD
TILEEFRQDSKSFIDNVLIPANAFD
>GmrSD|gi|385803726|Haloquadratum_walsbyi_C23|3|0|0|True|EURYARCHAEOTA-HALOBACTERIA
MRAEFRKIRDLFTTKFEVPDYQRGFEWERSQFEDLWFDIQRLEEDIHYLGNIILLKQDESYEIVDGQQRMVT
ISIFMMAIRDILIEDIIYSDQRLNDHFENLWLGN---IDGSIQTAYDYFLDRLEKIESSLVPKIIKSLRIVE
TRSDTTSLAYMIFQSQNERGKDVSPAILAKARIFGAARERQQKITGHWKKIYTRVRRVLSHILINSESSTPS
AFYRTFDEDVLKFVKDIDNQVDTYL
>GmrSD|gi|381159974|Thiorhodovibrio_sp._970|4|0|0|True|PROTEOBACTERIA-GAMMA
--MSTKTLEIFFTKNLVIPHYQRDYAWKPSNVDDLFEDVEEALKGGHYLGTFILSQSDAPVFVVDGQQRLTT
LTMILDALIDAVRQHYRIHTGKFKGGDFVSLLAEQNPGQQRLLDAYERIQLRVEELVKQWLSCL-SQLEVLE
FVEPDEGKAIRMFQSVNDRGVPLARMDIVKSLLVYYSGELDQFISEQFGLAFFREDDVLRYHYFAFDGSPFD
TVLETFLKFIDSYSKDLAAFFGALE
>GmrSD|gi|186701781|Ureaplasma_parvum_serovar_6_str._ATCC_27818|1|0|0|True|TENERICUTES
SIEVTKLDGTKKLIKMSIPVFQRNYVWTIDNIEKLLEDINDISNENHFLGSIISVLVKDNIQIIDGQQRLTT
LFLITKAFIIFLLKDIFFI-----PYEAKQILSNDELKNNHIFMNLQDIVEWFFKEWANFANALFNNLILNL
VIL-KNVDEFKTFESLNTNAKKLNAIELLKNKFCWYEKNKEE-FQQKYNDLIKRFNEFVDSLSALNLCKDEI
EIINKKFT----CLKYFSKYIDIYN
>GmrSD|gi|347536664|Flavobacterium_branchiophilum_FL-15|3|0|0|True|BACTEROIDETES
MEQNTNKFTPSTVLEFSIPLYQRLFEWETSQINQLLNDLYENFNKPYYIGMFTVYNEKNQYSLVDGQQRFTV
LTLMAIAFKTE-----ELINPRLSKTDY---------ENVKMANGIKTITDFIVERKKEFINYIYNKATFFI
SELYQMQDLNRYFEAMNATGRGLENHEILKVEILKKV-DKKVFYTKIWNAIS-EMDKCLIRQKTWSNEG--M
DVFNQRRKDNIDSIKNIASN-----
>GmrSD|gi|386409619|Bifidobacterium_longum_subsp._longum_2-2B|1|0|0|True|ACTINOBACTERIA
NSANDYYLRDLLNLKYVIPKYQREYSWRKPQWAALYDDIMGE-SKPHFLGTVIAIS--PQLELVDGQQRMTS
LSILLAALYREMSISLRL-TNRLRNNADVYLVSLAISGNRGIGKAYKYFRSRILSVVFGMARRV-RNTVLVK
IEVPDHASAFTLFESLNNRGMDLSPIDLIKNEMLARANLNIDNTYEKWMRVIGAQERFLRYYYNAFKSTVGS
NLIRLYENGVDVLLDELAESGRVYG
>***GmrSD|gi|218559591|Escherichia_coli_S88|1|0|0|True|PROTEOBACTERIA-GAMMA
MKSETLTVQQLFQRQYCVPFYQRAYVWTQDQWSALLEDILEKVTP-HFLGAVVLEPQSDSIHIIDGQQRLTT
LQYVLASIRLALLEALICKSNKLWRQTHIQSFNVENINHPPSLEALCFFTEAFQENAVALIEAVLTDLKLVS
IFLEAEDDAQIIFETLNGRGAELHATDLIRNYIFMCAINAIELYENEWKSFEPRMEWLVHATLQSERQREIS
RLYNEYRDRADLQVKRLKQYASQYK
>GmrSD|gi|387782590|Helicobacter_pylori_51|3|0|1|True|PROTEOBACTERIA-EPSILON
VEVELKKLHKILVYFYQVPDYQRPYVWDKDHLGALIDDLVGSYEDEYFCGSIVIAENQKRWDVVDGQQRLTS
FIILACTILKLYKAFIKIDRHRLKYNNIENTVLNHLEEENTYLRNAYYFKELLISDIDDFVKWFYEHIVLTR
IICFEQDSAMQIFQVLNDRGQPLSPIDILKSNLMQEISEKRKDFITTWDKLVDFFNMYLEYADPSASKKRAK
GLKKVFKDDACEFIYGVSAFKSYTD
>GmrSD|gi|386689604|Micromonospora_lupini_str._Lupac_08|2|0|0|False|ACTINOBACTERIA
MKADTVQLVHIFGRRHVVPVFQRPYVWDERNWAPLWSDVRAAAPRTHFLGAIVLERMPLAMNVIDGQQRLTT
LQVLLAACWVAAAEGLLLNTEKVWPRDAKALFAAKLPEHRLI-AARRYFDDELVERADALVIALRERLGLVE
IQLEGHDDAQVIFETLNDRGTRLRASDLVKNTLFRLAEDVTDLHQKYWVPLEARIDLLLSYWLSIRTGLEVE
QLFADFRRSAAEVLADLAHHGHAMQ
>GmrSD|gi|199598569|Lactobacillus_rhamnosus_HN001|1|0|0|True|FIRMICUTES
MKGNVHLIVRETIKTINIPVYQRRYSWRREQLARLISDLKTAYQQRYFLGSLILDATSSTVAVIDGQQRLTT
ISLFLIAVRDFLYERINFIKYRLHGEEQIDVLQNGMNADTIFKTTYAYFWNVLNLSAHEWLDLLERRLQVMD
IVVDQDDDAQLIFESLNSTGMNLTESDKIRNFLLMGLDQQAAAF-QIWQQNEDGLSKFYRHYLTSLARSSKD
EIYSDYRRDRIAQLKQEHAAARLFA
>GmrSD|gi|148658027|Roseiflexus_sp._RS-1|1|0|0|True|CHLOROFLEXI
FNTANMTLRQLLGLTYHVPLFQRDYSWTQDEWEDLWQDILNTLEPAHYMGYLVLQTQDKRFNIIDGQQRLTT
LSLLALAVLKCLAEQLRFGYLKLTNAFYRDRLVPLQPSEHLLRRGFEWFYGKIGALLAKFLSDVADKLFFTV
ITVNDELNAFKVFETLNARGVRLSPTDLLKNYLFSVIETEIEALERRWNRMIS-FPAFLRTHWNSRERLVRS
ELFKVIRSQVFDLVRRMEVDAPVYA
>GmrSD|gi|283779255|Pirellula_staleyi_DSM_6068|1|0|0|True|PLANCTOMYCETES
IQISREGIGHAIANYLAVPVYQRSYAWEESHVEDLFHDLATAIESEYFLGSIVVTNDPGIPEVVDGQQRLAT
TIVLLAAIRDYFADGIEFMSTRMKDDYFKSRVLLKPDSHRKLHAAAKIAAQQVGDRLIDWVDYLCEKARVIW
VTVPDHSNAFVIFETLNDRGLELSISDLLKNYLFGRSGDRIKEVQQRWASMTGISVLYIKHLWASMYGPVRK
HLYTKIREGAIDLATNLSENATCYA
>GmrSD|gi|118576788|Cenarchaeum_symbiosum_A|3|0|0|True|THAUMARCHAEOTA
MKAEIQSFSDLFERQIKVPIYQRAYSWERDDCEQLWEDVLKIARANHFMGTIVCSRE-RRYTVVDGQQRLAT
VLLLVAAWCKKACSEMEFKQFKLVNRF-VMLMEGERPDQGLIDKAYEFFEKKLTADIDAVRRGI-LGLRMAF
IELDDKDMAQGIFESLNSKGKPLTQVDLVRNFVLMSFGEREMIYDTTWADIEERFNEFVIHYLVAMTQTPVD
RAYHDFMWDMRRVLVEMRRYAGYYK
>GmrSD|gi|17231671|Nostoc_sp._PCC_7120|1|0|1|True|CYANOBACTERIA
IESRDYTLEELFQ-FYVVKEYQREYVWEEKQVRELLEDVYEPFDWECFIGSIIVCKSQELYELIDGQQRMTT
AYLIVCAVRDYLLKGFIYLEERIESYILERIARQQNFSVRRIKNAYQIALRFLIQQVKLFYARFIKNVRVVR
VETKSMSHALKVFATINNRGVGLDSMDLLKNLMFIQIDKDFERLKNKWKEMLENPIRFLRYFIVSKYDSERD
KIYEWF-EKPFDFVDSLVKTAKAFA
>GmrSD|gi|323344376|Prevotella_oralis_ATCC_33269|1|0|0|True|BACTEROIDETES
ISPDKQTVESCLKKSYYVDFYQREYVWSKETVEILLRDIFYEFYNWYYMNVFITNKVDGKVYIVDGQQRLTT
LTLIATKLYH--KDTLKFKFKCI-ERKDQCILAEIKYTEENLVSRYNDISKFISEEIKAFTFYFLERLVMVE
LSI-EKDDTPMVFEVINDRGESLKPFEILKGKMIGAL-NDTEAYSEKWDNAIQ--DAFFIDFIKSRFVFKE-
-LNQAYHRIKNFIDTDFKYYSKLYA
>GmrSD|gi|261415692|Fibrobacter_succinogenes_subsp._succinogenes_S85|2|0|0|True|FIBROBACTERES
MKAESKSF-SFL-QTFEIPFFQRAYVWKKDNWEELLDDLKQV-NRRHFLGSIILKK--TRVSVIDGQQRLTT
LSILLKAIYDTFANVLDFKKTKVKVRQDEKVIGSVEASSHKILCCYKYFIDQLPDIVSDIFDNLLSENNKMI
VVIDEDDHEQQIFDTINSAGVRLTSTDIVKNALFQKAEDVVEFYDNTWGNVFDNSEVLLQSVAIIEKIFDPT
DIPDLYKK---EFVRKIINYAQIYR
>GmrSD|gi|188588391|Clostridium_botulinum_E3_str._Alaska_E43|1|0|0|True|FIRMICUTES
HAEDDKTIKDLLELVFKIPINQRKFSWENEQLEMFWEDFKNIIQGRHYLGVLSLITKENCYEIIDGQQRMTT
IILLVAALRDVYAKKIQFSSLKLEDFTFNKIVNINIGVNNKMYYAYKYFFNQIKNYLLDI-EEGLSKLDVIL
IKSEDIESMFLFFESLNNRGLQLSKMDIVRNTLLKIVAEYLEEFGCRWDELVD-EIKFLKYYFMCTSENKIK
ELPKYYERDLKNEIEKMIEYSLIYI
>GmrSD|gi|397650089|Streptococcus_mutans_GS-5|2|0|0|True|FIRMICUTES
IEVNKQTVKQLLEKNFVIPEYQRPYAWTADQIQTLFDDLVEYTESTYFLGTIVAYEKN-EQEIIDGQQRITS
LFLLLRAIYSKLITQIELQQDLIVGNEISNILVTGEVAKDNYSLNYSLFVKLIPELFYWFIWNVLNRAILLP
ITADSQNTALTIFSTLNDRGLALSDADIFKANIYNHLEMDKQSFVENWKQLDKLFYYYMFYLRAKDNDRNTP
RMRKYYLQELINELSLLASLTIINN
>GmrSD|gi|411028915|Gluconobacter_oxydans_H24|1|0|0|True|PROTEOBACTERIA-ALPHA
-----------------MPLYQRLYVWGDEQISTLLNDIANAC-AQFFLGGILVVETTRTFDLIDGQQRFTT
LFLLSQSPGWRK---------RLNDNRYAILQ-----DTQCMQNVRQVMTGFREAGIGKISRYIYENVRFVR
TEVPRRMDLNKLFEVINARGVQLQHHEILKARLLHAI--ERQRYAALWDACA-DMKGFVDQTL--------R
Q-------DDSLSGYRSLQIADHEK
>GmrSD|gi|298675128|Methanohalobium_evestigatum_Z-7303|1|0|0|True|EURYARCHAEOTA-METHANOMICROBIA
MIAKETNLHTFLSQQFIVPIYQRTYSWDLKHCKKLWDDVERLLVN-HFLGSFVYINSDPQLHIIDGQQRLTT
ISLLLQALIDVLSNKIRYITLKLVNSETTNLLENRELYSPNVYKNYKFFKDKIPEYLSEILKTL-QKLMIVD
ISLPNEDNPQLIFESLNSTGLDLSQSDLIRNYLLMGQQSQKELYNNYWFKMEKRFDNFMRDYLTIKLSRIPD
EIYEEFKQTTEDVINDIYKYSKLYV
>GmrSD|gi|325283700|Deinococcus_proteolyticus_MRP|1|0|0|True|DEINOCOCCUS-THERMUS
MKAEQTTLHRMMSQQFEMPLYQRRYSWTDKHRWQLWRDVLRASESKHFTGSVVSAPVMQHYRLVDGQQRMTT
VHLLIWALAEHLARQLRYFEGKLRANPLQRIMDGKFQRETELMRGVRFFRDRFGLDLAAVWEGF-RRLEVVG
ILLEGVDDMGVVFESLNSTGKALAQADLIRNNVLMSKDDQRDITEQHWHPMEGQFDRFMRDYLTLRTRILPD
EVYLAFKQ-VLSVVRNIDETSKLYL
>GmrSD|gi|308190005|Mycoplasma_fermentans_JER|1|0|0|True|TENERICUTES
--------MLDYMRQYHIPVYQRNYDWKKENCILLYNDIIQAADKKHFFGSIVQVNLKNNYLIIDGQQRMTS
VYLLLKALYDLE-KEDLLFFRKLKTNKQEYLMSGNVEDTSNIKINYELFKLLIKIETSKILRGI-KNLEVVM
ITLGLGDNPQEVFERINSTGEDLTLSDLIRNFALMTDLDREQLFENYWLPVEK-LNDFVLAYLLFKMPDSTK
NAYQTFKKSNKEILEDLKKYSKYYN
>GmrSD|gi|209918608|Escherichia_coli_SE11|1|0|0|True|PROTEOBACTERIA-GAMMA
MEPKNENFNELIGNKYIVPRFQRDYAWDVEQWEDLWSDVTALDEGFHYMGYIVLQQKEYQHEVIDGQQRLVT
LSIIVLAAMKAILDAITFGNKKLDNRYFQSICSNLEATNKLLKKCFDFFQKKEGAEIAQFIADFSSSMVFTK
IVVQDDLNAYKVFETLNARGVQLSTPDLLKNYLFSIVDEELDELDEQWSEIIN-VSDYIRYHHNSHRKMVTN
NLYTSMRKEAYDYLRSLINSAPIYA
>GmrSD|gi|15611244|Helicobacter_pylori_J99|2|1|2|True|PROTEOBACTERIA-EPSILON
---MKTTIKEIF-EGYSIPNYQRDYAWKDKNFRDLWEDLEEAIGYGHFIGTMVVAKNEKLYDIIDGQQRTTT
IFMLLHVLVSK-KRETRLQELKLEQQSFKTLLEVAEKGKQNLFEVLKAILDKIEEEVNERLEVLL-KMVLMR
LEEPDPGKAIRTFQSVNDRGVPLLLLDKLKSLLIYYSRGLDQFIIDHFGEIFFNEGDIFRYHAGSQRFDGIN
T-YEKLK-FIQSYVSDLKNFYQAFL
>GmrSD|gi|374832613|Staphylococcus_epidermidis_VCU128|1|0|0|True|FIRMICUTES
LKADDKKLNEYLLGKFNIPYTQRPYEWNVSQVERLFWDIIAIYKEQHILNFITIYLDEQN--IFDGQQRTVT
LLLFICVVIHKLAEKLKFKKDKIVTHFFNSYIIEDDIQEKGLQRNYNYLKDELVKDLLNIVEKMTEKMYVII
LETPNEDIANQMFETLNNTGKKLVDFYVLKNKCIKVT--SESLTAKYWDEIEN-KNQFLTQFTSLFNGKTSQ
KAFESLEKKVEYLLSNMEQVSRYFL
>GmrSD|gi|329117110|Streptococcus_parauberis_NCFD_2020|1|0|0|True|FIRMICUTES
ESNPRKLLDEFIPKQFVIPVYQRKYTWTVKQLVQLMKDLVGLIQKQHFLGTIVYLENVTERSIVDGQQRLVT
MFLTAHAMKSISAREIDLNEQRLYAGNDLIIAEGRYDSASNIVQNFLYLRTELEYTFDRVLYAL-KRFSIVY
IKLDDRDNAQQIFESINSTGERLTASDLIRNFIMMDK-EQTTLYTKYWRRLEKGMEDFFRYYLAAITGEYSH
ILYQAFKD---ELLQKLVRYAGYFA
>GmrSD|gi|114778245|Mariprofundus_ferrooxydans_PV-1|2|0|0|True|PROTEOBACTERIA-ZETA
IEANDRTVLEVLDKKYTVDYFQREYSWQQKHIEQLVTDLTSAFYNSYYLGPFVLSEKGGKRSIIDGQQRLTS
LTLFMIYLKNLEVLKLDYEGSNI-ERIPDSLFNQGAYSTRNMAARYEDIEPAFQTSLPYFIDWMKERVVLVE
IVAYSDDNAYTIFETMNDRGMNLTSTEMLKGFVLSRFNEVRQKANDLWKESIDEDQRFFQAWLRAKYAESIE
KIGTRFHSFDTFVNEDFTFFRDAYL
>GmrSD|gi|334835255|Pseudomonas_aeruginosa_138244|1|0|0|True|PROTEOBACTERIA-GAMMA
INVDKTNLNKLLGRQLTIPAYQRPYAWEAEQVDELWHDIVET-GSNHFMGSVVLCSPDARPEVIDGQQRLTT
IILLLALIRDEYQQFLQY---KFRNRVFTDFILCAPDRNLRMIENVERLKGYLLQALEQIERKIMTGLEFVV
IDVPDIANAFIIFETLNDRGLALSAGDLLKNHLLAAASESVEALAADWDMIID-ITRFLRHYLLTQHAQVQD
DVFALFKKGVKPLVKDLKLMARFYG
>GmrSD|gi|256384003|Mycoplasma_mycoides_subsp._capri_str._GM12|1|0|0|True|TENERICUTES
ITVSPRSVKEMF-QIVEIPLYQRQYCWSKENIHSLLNDLLDR-DRQHFFGTITETTAPLKHRIIDGQQRLTT
CLLLLHFFNSKISNILQFEGINLEIEDIKKIINYYTSSDKKIKENYETIKNFFVNDYKRLLDIFLNKFIFSS
LIYSDPFEEMTIFENLNSKGVPLDDLDLIKNIIMLA-DNLRQFDKYIWNLV-DFFEEFLKWYLKDNYKKYGY
EIYKNFKY---NILQELKKYLILYL
>GmrSD|gi|406692986|Streptomyces_sp._SM8|1|0|0|True|ACTINOBACTERIA
MQAKETLFADLVQQQFQVPLYQRTYSWTEKQLRQLWTDILEQAASTHFLGSVVLAPSPPRWLVVDGQQRLTT
LSLALAAIRDHIAERIDYIKRRLLARAQAAYVRGPLSAGGAVAAAYGFFRRKLPQEVLRIEEAITSRLTLVA
VTAERADNVHRIFESLNNTGLKLSQADLLRNYLFMRLTRGEHIYETYWLPLQDELEQLMWLQLVLDGDDRVQ
ALYAAQQQEIEAYIRELYRRGPLFR
>GmrSD|gi|322691502|Bifidobacterium_longum_subsp._longum_JCM_1217|1|0|0|True|ACTINOBACTERIA
IIGENG---NMFDMEYIIPLYQRAYAWEDKQLTQLIEDINDVADSNYYIGSLIVSK--GRYEVVDGQQRLTS
LYLLLN---------------TLTKNYTKID------IEPGIQRGIRILSHELHFDRESFME-KLAKIIVYR
IEVPENTDLNRYYEIMNTRGEQLEQHDILKATLMSYLDSEKGLFAKIWDACS-DMTGYVQMHFIS-KNNAVN
S-WQKYKKTTGHKICDLI--KNFKV
>GmrSD|gi|384207817|Brachyspira_intermedia_PWS/A|1|1|1|True|SPIROCHAETES
NDDIIESVKEIFS--YNIPEYQRGYKWS-EDVNALLNDI-NNFDKFYCLQNITIKKQKNIYEVIDGQQRLTT
LSILLSYLGKT-KYKIKYI--KLLFKAV---KKENK-FCLAKHTIINFF-YKF-KKKS-FTTKLLNNVKLIV
NDVGNDVKGETIFKNLNSNKVALEYYDLIRAIFITRVIDIDIDNMNIWWSDEGIDIDNMNIWWSDENVKEYD
LYWKCRNN----SDAYKSQSEALFK
>GmrSD|gi|281421355|Prevotella_copri_DSM_18205|1|0|0|True|BACTEROIDETES
NNENGVTLKDIT-ERFCIPLYQRLFAWTPKVVSKLLRDLKEHFHNPYYLGMLTTIQRD--IDLIDGQQRFTV
MILMAIVFKDI-----PLD--RLIEEKY---------ENTCMKDAIQGIQDFLQDQISDFAHNIYNHLTFFI
SELNDATSLNRYFEVLNSTGKGLEQHEILKVTLLKNQ-EEAEEFVKIWNWVA-QMERPIYNRTDATSDE--N
NNFESVINEDAPTIDIIPRK-----
>GmrSD|gi|229051256|Bacillus_cereus_AH676|1|0|0|True|FIRMICUTES
NHLKIIPVSNIF-ISYVVPIYQRNYAWTEMQIEQLIEDINSSI--NYFLGNLIVNQT-NVYEVIDGQQRLTT
LFLLENYLGM-------N---SLRKNRTELL------ESVEILAGYQIIENYFEIDKNELKK-KLEKVFLVR
VQVPQGIDLNHYFEIMNTRGEQLELHEIAKAKFLEVLEHDRKTAALIWEKCS-DMDSYIQMNFDP-KVRKAD
D-FVSIREKHSVPLMDIL--S-KKL
>GmrSD|gi|145633202|Haemophilus_influenzae_3655|1|1|0|True|PROTEOBACTERIA-GAMMA
EYVKTLTVSDLF-CNYIIPIYQRNYAWGDDEISSLLQDIKNACNKNYYIGSLVVYCR-GDFEVIDGQQRLTT
LTLIMHHLGKL------G---NVYEQQA---------LPSNFLQALKTIKKVIGNNKDEIVKFLLDKVEIIR
TEVPEGTDLNHYFEIMNIRGEQLEKHEVLKARLMKKL-IEKSLFAKIWDACS-DMSRYAVMGF---DSKIRK
C-FMEIIQVGVDGI-KIL------D
>GmrSD|gi|389857445|Streptococcus_suis_ST1|1|0|0|True|FIRMICUTES
TKTATLTVTKLL-DEYIVPLYQRNFSWTYDEIEQLLIDIADAYRPDYYIGTLVVHQ--NMYHIIDGQQRTTA
LTLLALVLRNE------Y---LLNQNASSSA------NMDEIIRGYQNTKLALKMEATVYAEYLFQHVIIFR
NMLPTDLDLNLYFERFNSRGEQLEAHEIIKAQLMAKL-DEAAKFAKIWDACA-DFEKPVVKSFQMRKKRKEA
NIYRFI--SSKKSILDTL--DSSSL
>GmrSD|gi|386866338|Bifidobacterium_animalis_subsp._animalis_ATCC_25527|1|0|0|True|ACTINOBACTERIA
GNPTILSIAELFNCVYRVPIYQRAYAWGTDEIKTLLDDLKRAA-TAYHLGSLVVAGR-TVYEVVDGQQRLTT
LYLLMAVLCHGD-----D---QLEEYGVENE------MCRPLLDGYQIIRQYITSENRIDLEKLRTNVRVVR
DELPPGTDLNRYFEIMNTRGVQLRPQDIIKARLMSAVAADRETIGRIWDVCS-DMDHYMQCLATP-DERTRI
D-WNQLVGKSFKSFKDVLEAEEPLQ
>GmrSD|gi|380541098|Campylobacter_coli_1098|1|0|0|True|PROTEOBACTERIA-EPSILON
----------MSDLNFVIPSYQRGYRWD-TQVEDLLEDIWNFCDSFYCLQPIIVKKYEKKYKLVDGQQRLTT
IHMILSHF----YESFKIY--EIREHKT---EKE---MSEAYEYIEEWFSKNNFFRILTSQNNIAKNVRIIW
HEINEDER--EVFSRINSGKIPLTNAELIKALFLNSNLRQIE-ISKEWDEMELQNNEFWRFLTSDEDYPARL
LFKTYYNN---YNNPTDKPCYRFFN
>GmrSD|gi|150026207|Flavobacterium_psychrophilum_JIP02/86|2|0|0|True|BACTEROIDETES
ISTLPISKLILNEEHYLIPYYQRGYRWE-ENVKALLDDIHNFIEEFYCLQPIVVVP--RIWEVIDGQQRLTT
LYIIFKYL----KYTILFE--RTLEY------ND---MSEAYKCVKKWFENKTFVARLTKDVQVIWYQINEL
EKITIEETKIDIFNRLNIGKIPLTDAELIRALLLSKIMRQAE-ISNEWHQIELRNEEFWYFLNNNSIEKTSL
VFNLIAED-------KLK--YSTYL
>GmrSD|gi|32266529|Helicobacter_hepaticus_ATCC_51449|2|0|0|True|PROTEOBACTERIA-EPSILON
----------MNQKNFIIPSYQRGYRWG-REVQALLQDIWDFASDFYCLQPVVVKNNK-KYRIIDGQQRLTT
IFLIIKLL----FFNISYT--RPNIDKT---KEV---FHKAYEVIQVFFDNKD-INQNKFLEVLLNKCKVLW
YEI-K-ENENEVFIRLNIGKIPLAEAENIKALFLSKNSDDLKDRAELWYQSEARENRDFRYCVLNKIDKEDA
YLKSL-------VP-YSNKKHYLFE
>GmrSD|gi|149199532|Lentisphaera_araneosa_HTCC2155|1|0|0|True|LENTISPHAERAE
MSDLVYSIENIFSEKYYIAPYQRGYKWGADAVWLLISDINDAFEEEYYLQYITVKNNERVLEVIDGQQRLTT
LTLLFAVIGHL-AHKLKYV--DFLTWEE---IEKHPEMYNAV-QCIKNRLSEH-ESLLEFHQFLNERVMLIF
NVIKGNLASEKVFSNLNTNKVELTSTELVKGLLLTRAELRST-MGRQWDEIESESADIRTFYFSKYSEPMEG
IITLLAYA------EKSKNKYSLFN
>GmrSD|gi|385221047|Helicobacter_pylori_India7|5|0|0|True|PROTEOBACTERIA-EPSILON
---MKTTIKEIF-EGYSIPNYQRDYAWKDKNFRDLWEDLEEAIGQGHFIGTMVVAKNEKLYDIIDGQQRTTT
IFMLLHVLANK-KQETRLQELKLEQQSFKTLLEAAEKGKQNLFEVLKAILDKVKEEANERLEALL-KMVLMR
LEEPDPGRAIRTFQSVNDRGVPLLLLDKLKSLLIYYSRGLDQFINDHFGEIFD-EGDIFRHHAGSQKFDGIN
T-YEKLK-FIRSYVSDLKNFYQAFL
>GmrSD|gi|238810091|Mycoplasma_fermentans_PG18|1|0|0|True|TENERICUTES
IVTKDLDRNKFYIMKISIPVFQRSYVWNEEYVLRIVGDLINI-NQKEILNLGIVYWWEQVKEIIDGQQRTVT
LILIAYSLYKLFKDPVEIINSK---SEF----------KTNIYKNLKAITKKLEEKFKNFVQAFYQKTFLTT
ITTEQTPKNYELFQRINLYSKPLTSYDLVRNFVYGQLSNISK-FDNFFKPLFLVLDSKLFDNYVNSMATINL
SKKYSNYS---ELIDKLCETVEIFS
>GmrS|gi|383778830|GmrD|gi|383778829|Actinoplanes_missouriensis_431|1|1|1|True|ACTINOBACTERIA
PTPYYRTITQLLQRSFSVDDYQREYKWDKPNIDELLSDLVGAFYPTYFLGSIIVTRRGSTDFLVDGQQRVTS
LTLLLIYLYRETFTTIEFDGENL-ERLPQALFNGEDYSTQTIVHRYGDIQSSGGQALPNFVYWLLRNVGLIE
ITTENDTDAYAIFETMNDRGKPLSPVDMLKAYLLAPIPDRRSVANRVWRKTVERDSSFIKAWLRAKYAETIE
LISTTFHRNFLLMTEEFPFFARAYR
>GmrS|gi|315453696|GmrD|gi|315453695|Helicobacter_felis_ATCC_49179|0|1|1|True|PROTEOBACTERIA-EPSILON
MKTEKKSILEYLSNRFVIPVFQRHYAWGEDQCTQLWEDIVAFFDDPYFLGSIVMYSFQKEQYIVDGQQHTTT
FVLLLRAMHAKLIDSIQLRVDHLRERAIERILKEGLPNASNYEKNYRYFCQQLPNSFHAFCVCVLRACIVLP
IGCMSLEFALRIFHTLNARGLPLNDTDIFKSVIF-TYGQEREAFIQRWKELEA-------------------
-------------------------
>GmrS|gi|404581514|GmrD|gi|404581513|Bacteroides_fragilis_HMW_615|0|1|1|True|BACTEROIDETES
SDTKLLSLSEIFNKIFRIPDFQRGYSWEERQLEDFWEDIQNL-NKIHYIGLLTVEPIKSAYYVIDGQQRLTT
LIILLHEILRTFYGQKSLRNS---PDEYTKILEQESAYTANLMFAKKYFAKKLKESKESIFDKVVNRLKFNY
YEIDDSLDVYVTFETMNNRGKSLSHLELLKNRLIYLSGRLRRDINETWKTIYLDDDTFLFNHWIMYFTYDRE
FLLKKKI------------------
>GmrS|gi|47459447|GmrD|gi|47459448|Mycoplasma_mobile_163K|0|1|1|True|TENERICUTES
EDDDEKLNENFVPFQFVIPIYQRNYNWEIKQVKKFMESFEHLFNEEHFLGTLILILGKQELFVIDGQQRLTT
TFLAFFAIRNLLEKSLL-IELNLLEDKVEKI-TRNSKKTTNIFKAYEYFKKELKNNEEELMKIL-RTFNRMI
VVSRKNVNQQKLFESINSTGVKLTNFDLIKNFLLMKL-EQDQIYNEYWKILEFKGNDFFKYFLSIKEHKHYE
KFYNSFKK-------ELKNYSNLFN
>GmrS|gi|384887934|GmrD|gi|384887935|Helicobacter_pylori_52|2|1|1|True|PROTEOBACTERIA-EPSILON
VEVELKKLHKILVYFYQVPDYQRPYVWDKDHLGALIDDLVGSYEDEYFCGSIVIAENQNRWDVVDGQQRLTS
FIILACTILKLYEDFIKIDRHRLKYNNIENTVLNHLEEENTYLRNAYYFKELLISDIDDFVKWFYEHIVLTR
IICFEQDSAMQIFQVLNDRGQPLSPIDILKSNLMQEISEKRKDFITTWDKLVDFFNMYLEYADPSASKKRAK
GLKKVFKDDACEFIYGVSAFKSYTD
>GmrS|gi|409965654|GmrD|gi|409965646|Leptospira_santarosai_str._MOR084|0|1|1|False|SPIROCHAETES
MEANPVRITQYFDKQSIIPLFQRPYTWEKRNWITLWDDIISFIDTTHFMGAVVSIPARTKHLVIDGQQRLTT
IAILLCALRDSV-SDQIYIRHKLLGRESIELVKNGNS-MHLMHEAYFFFKDSIPVGSDTIFDIVRKVLQVVM
INLGESDDPYLIFESLNFKGEPLTQADLIRNYILERV-------SKLLV-LLNYLLVKCTKIIQRYRTSFG-
-------------------------
>GmrS|gi|21327769|GmrD|gi|21327771|Escherichia_coli|0|1|1|False|PROTEOBACTERIA-GAMMA
MKSETLTIQQIFQRQYRVPFYQRAYVWTQNQWSALLEDIFEKATP-HFLGAVVLEPQLDTIHIIDGQQRLTT
LQYILASLASIRLEGLVCKTNKLWRQTHIQSLNVDNINHPPSLEALWFFTEAFQENAVALIEAVLTDLKLVS
IFLEAEDDAQIIFETLNGRGAELHATDLIRNYIFMCAINAIELYENEWKIFEPRMEWLVHATLQSERQQ---
-------------------------
>GmrS|gi|384207706|GmrD|gi|384207703|Brachyspira_intermedia_PWS/A|1|1|1|True|SPIROCHAETES
---------------MVIPEYQRFYVWDKENVDDLLNDLKDFFNEEYYLGTVILHND-KKYNIIDGQQRILT
LLIILYVFEQQ------YF--NIEN------------TMQNIRNNYKYVKEYL-NQNNKI--TLLNNIIFTE
IETDSEDEAFIFFDTQNGRGVTLDAIDYLKSYHLRA-DNYRDIIAEDWDKNN-LFNEILWKARRWTGRNIHK
EIKREFEK-----------------
>GmrS|gi|353829782|Streptococcus_pneumoniae_GA17971|0|1|0|False|FIRMICUTES
FRTKDQRIEQVFANIYEVPNFQRDFSWKEEQYRDFISDIRKNLITDYFFGTILLVGDVKPYKVIDGQQRLTT
MTLFLACIKDIISHGYNLFPHTKTLPILPYDILKLGTSQETLRKAFDFIKDQLIKYIDYLGKQLLN-STVIC
IYSVDEKDVNKIYQNFNSKGLRLSEIDLIKSRIFEVLDDEHDETSRKWNHITENISDYFYYFLT--------
-----L-LNYSKLLRR-----KFLK
>GmrS|gi|109947197|Helicobacter_acinonychis_str._Sheeba|0|2|2|True|PROTEOBACTERIA-EPSILON
--MELLNLDGVIEGVFEIPSYQRGYAWQIRQLKDFWNDLEHVSNKFHYMHSLTLRKSGIDFEIIDDQQRLAT
SLILLGLLAKTTNYSSAYGEV----F--RAI-TEEKDYAKNFIDAYAFFKEKIIETLEKMLDALTKKMLFSV
AELDNRIDPFSSFETINNRGKDLSTLELLKNRLHFVAENLQKKY--------RYLHSYLSRF----------
-------------------------
>GmrS|gi|167761137|Clostridium_scindens_ATCC_35704|0|1|0|True|FIRMICUTES
MANELQPLSLLFQRLFRIPDYQRGYAWLQQQLVDFWDDLVNL-DRYHYTGLLSLKPLKKPCHIVDGQQRITT
FVILLNEIVNFVYETVEIRPP---PAEYYKVFEEPYSYTKNLKFAKNFFAENILEAINTLYKKLTQRLMFNL
HEIDDDYDVFVAFETMNNRGKKLTNLELLKNRLIYLTSALRKKINDAWKEVYLSDDDFLRAHWIIYFRYSRK
FLLSKFS-EIEEYVNSLKDMAKYWY
>GmrS|gi|109947302|Helicobacter_acinonychis_str._Sheeba|0|2|2|True|PROTEOBACTERIA-EPSILON
MKATQSTINDFFATIFSIPVYQRNYTWEEKNCEKLLQDIINISKKTHFMGSITYILHWQEFVIIDGQQRIAT
IMLLLKAIETQTKREISGLLTRLKRKEAELVMQNRSHGLSHVRNNYKFFTKELGYRIEEIYGAF-LRLKIVA
IGLIGEDDPQVVFESINATGVQLKGLDLIRNYLMMGETRQQHLYDTYWMPLEKDLNDFIKTYLRIYLEDRFR
EVYYALKADIQALMIDMHEYGRIYQ
>GmrS|gi|217033864|Helicobacter_pylori_98-10|1|1|2|True|PROTEOBACTERIA-EPSILON
IEGEAYQLKDILAAYYQIPTYQRPYQWTEENCEKLLDDLLSSYESDYFCGSLVLIAISTTYDIVDGQQRLST
FILLAKVLATLYRDFLELDTDRLIAEKDQNALDFFDDGKNSYLKNAICLKNYLIADINDFIRWLYFKVIFIK
TTCSNISMALRIFSVLNARGLPLHAIDVFKVELLKKLEKDQEDFVYRWNALRILFSWYLTYLHPVTSGKNME
RLADQFERTPLEYLKSVEDFNAYCE
>GmrS|gi|78776890|Sulfurimonas_denitrificans_DSM_1251|0|1|0|True|PROTEOBACTERIA-EPSILON
LNAEQKYILKIFGTKYIIPPYQRAYTWTESECEELFEDLKTAFSEGYFIGNLVLATSADEFEVIDGQQRLTT
LIMLLKVLWAFD-RKLKIILDRVIDSLSNEVLDENYQKKDKFKTNIYFFYEKIGNDIKDFIDFILYDVSLLP
IFTKAREKALKIFETMNNRGMPLDDSDIFKSNLYYMAHNEQDTFVELWKSFDRAFKIYSYMTRGEQGIKSSI
GLRDFFEKTYREILDDLNRIDSVEY
>GmrS|gi|148826983|Haemophilus_influenzae_PittGG|0|1|0|True|PROTEOBACTERIA-GAMMA
EKAKILKIKDVF-LKLSIPDYQRPYKWTVKNVQQLIDDLLTHFKQVYRIGTVVIHKNGEIFDIVDGQQRLIT
LSLLLYYLNDQ----------SLLH------------SENNIINNYNFIKNY-ISDKDKFKNYILEICEMVY
VELDDLDEAFQFFDSQNSRGKPLESYDLLKAYHLRE-KEIIHHCVERWEKSA-IINYILFRLRRWHYQESGS
DELETFKG---KVVEKLA-------
>GmrS|gi|380516551|Campylobacter_coli_90-3|1|1|0|True|PROTEOBACTERIA-EPSILON
VKSCVVGLKELVYFSLNIPDYQRPYTWEEKHVKTLLKDVSEQANQKYLLGSLILHKNN-KFNIVDGQQRLTT
LALILKVLCEN----------NFLH------------SKYHIKENYEHIKTYF-NEKYKFLTYLLDNIEFIC
VLAPSEDDAFLFFDSANSKGKTLKPYDRIKAFHLHS-GNMLDYYARKFENLA-LFDELLAPARAWLRHRSVI
EVDEEF-C-----------------
>GmrS|gi|319946811|Streptococcus_australis_ATCC_700641|1|1|0|True|FIRMICUTES
IQPALQTIKSYFESEFYIPTYQRPYAWQVPQCEQLIEDINLHMQDNYFFGAVLIAQESHEVTLIDGQQRTTT
FMLLLKAILLKIKEQIVLNVSYPSYASETTILLGKDFRYTNFYKNFRYFYNMCVFTLINFANHFIDNCQVIT
ITSYNTDQAINIFNSLNGTGVPLAPIEVIVSKTTANA-SDRKSFEKNWQEIVALITHYIFVKLSEQNSADRP
GIRAFFSKLFTAELNTILNFERVSD
>GmrS|gi|290993408|Naegleria_gruberi_strain_NEG-M|0|1|0|False|PROTISTS-HETEROLOBOSEA
TFSPPVPPKIVASLCYSIPEYQRPYAWEIDNIMDLLDDVYNEY-SSYFIGSIVLKAG-NRQQVIDGQQRLTS
LSILYSALRECIFETISLIGTK---TFFKYIVEEKGFSTSAMNCAKNFLHSILQEEMVDFIHFLSHNCIVVT
ITVPEHANELAIFGTLNLRGKDLSPMDKLKLDFGRLF--KNQEMVDSWNHMYEDFSNILENI---------N
VSNREYLKKTTVNIENLGTFMNNYT
>GmrS|gi|397645510|Thalassiosira_oceanica_CCMP1005|1|1|0|False|PROTISTS-BACILLARIOPHYTA
AFRQKVSSANKVAEAYSVPIFQRRYCWNRPQWDMLWQDALERN--KHSLGRLTCTNVNQRSIIIDGQQRFTT
IALFLSAIRDAL---LASHLFRLVCRSAAAIL-----WHRPLL-AKLHFRNKILQILEKLTGLLLDGIDMLY
FPIDGTEDSQVIYERLAIRDATWCKPRRKWEGHSMDGPQKTHFYETYW--LPESLNIVLRAFLDESQSSLV-
-IYRDFEEVGRRLIEFASRIQSKYT
>GmrS|gi|15612495|Helicobacter_pylori_J99|2|1|2|True|PROTEOBACTERIA-EPSILON
VKGVDRPLKDILASYYQIPDYQRPYQWTEKNCEKLLDDLFSSYESGYFCGSLVLIVINETYDIVDGQQRLST
FILLAKVLATLYRELLELDTGRLHAKDDVYALEHFNDNKNNYLKNAICLKDYLIKDINAFITWLYFKVVFIK
TTCPNVSMALRIFSVLNARGLPLHAIDVFKVELLKKLKKDQEEFLSRWSALHD-------------------
------------YSAGI--------
>GmrS|gi|217032974|Helicobacter_pylori_B128|1|2|1|True|PROTEOBACTERIA-EPSILON
MKANAIKLLDFIGKQFVIPIYQRVYSWEKEQCKQLWDDIIKTGIEGHFIGSIVFVHDGNELLIIDGQQRLTT
ITLLFIALRDHLRKEIEYISGRLISRDTLSLIDKDKRLSLKIMENFKLFEEWITDKLETIFKGL-EKLMIVW
IALKEKDDPQLIFESMNSKGIELTQTDLIRNYIVMETGKQEDFYNQYWRAMETLFNRFVRHYLTIKTGDIPS
KVYEAFKRETEALLQDLQKYCGFFC
>GmrS|gi|217032947|Helicobacter_pylori_B128|1|2|1|True|PROTEOBACTERIA-EPSILON
IGSEDSYLEDILK-YYQIPIYQRPYQWTEENCEKLLDDLFFNYESDYFCGSLVLIAIGKTYDVVDGQQRLST
FILLAKVLATLYQEFLQWDRHRLDAKKYQDALKFFDDGKNNYLKNAICLKNYLIGDINDFIEWLYSNVVFIT
ITCPDADKALRIFNVLNARGLALNATDIFKGELLKKLEKEREELATRWEDLRILFSQYLVYLESKTSKEKMK
MLVTWFKKTPLEYLDGVEDFNAYCE
>GmrSD|gi|217033221|Helicobacter_pylori_B128|1|2|1|True|PROTEOBACTERIA-EPSILON
--MELLDLDGVIEGVFEIPSYQRGYAWQKEQLKDFWNDLEHVSDKFHYMHSLTLRELESAFEIIDGQQRLAT
SLILLGLLAKITKYYSMYGEA----F--RAI-TEEEKYAKNLIDAYEFFQEKIVGTLEKMFDALTKKMLFSV
VELDNRIDPFSSFETINNRGKDLSTLELLKNRLHFVSENLQQEINDTYTRIYDHLEGFLKHFVAYYYGENSE
RLLNTAFDKINDLLLYLSYSSKVWV
