# Supplementary material for: Phylogenomics and sequence-structure-function relationships in the GmrSD family of Type IV restriction enzymes
Source: BMC Bioinformatics. 2015 Oct 23;16:336. doi: 10.1186/s12859-015-0773-z (PMC4619093; doi:10.1186/s12859-015-0773-z)
Supplement: Additional file 4: — The alignment of GmrD domain sequences used for tree calculations. (FASTA 35 kb) [file 12859_2015_773_MOESM4_ESM.fasta]

>GmrSD|gi|147675278|Vibrio_cholerae_O395|1|0|0|True|PROTEOBACTERIA-GAMMA
DYCR------IIKFPLLLIAYRVYLQSVKLFIETLWQVRYQFWVVECDDATTYQ--------SNDTYLQSVR
NEG---------------EHYWFQKLEYLIWKFKK--SKNSVEHVHPQNN----DCETLNSFGNLVLPGENS
SYSNQDVDKKRIDFHFDALKL-WGKQQIDNHLEDMMAVFAQHYKH
>GmrSD|gi|385803540|Haloquadratum_walsbyi_C23|3|0|0|True|EURYARCHAEOTA-HALOBACTERIA
-EVERLALGRANALPVLMAQMEYGDDKMAEIIQACETLIFRVYATGRRSDTGLGLAHSIHADLFED-VLNRL
D-TDRFERDLDEFYDSMSIRYLLYHYGERLGQPDLEQTDFEVEHILARG--REDFEDQVHRLGNLTISYWNK
SLSDLPFMKKKNAYKSSVLRV-FSREELEEREQKIIDFADE-WDT
>GmrSD|gi|397606630|Thalassiosira_oceanica_CCMP1005|1|1|0|False|PROTISTS-BACILLARIOPHYTA
GSATFAATKIDVALPLVFLGEYTKAKSMINYLAELEKLALW-MMLKPKPKD---------RRLEAIKLQN--
------EEIDRGEYGKGAGKAVLERLNEFEL------KTLQLEHVLPQKVR---ANTWLNRLGNLALQKVNA
KVSNGSFDLKRKEYTGYSD---WSPKEVEGNHSRIIDLAIKVWKL
>GmrSD|gi|206900774|Dictyoglomus_thermophilum_H-6-12|1|0|0|True|DICTYOGLOMI
KGLELLGF--TLQYPVLLAINIEDDK-YQIVGDFLDIVFVRRLWNGIDYKNMQYICFNIIKEI----LGEIL
LKN-----NF-KLISFRRVHYILARMTDFVEVESGLKNRYEIEHIWSKNE-LSDFEEHRNKIGGLLIKSFNA
SYGDLLYTEKLKHYFGQNL-LKFGKKELEERQELYCQLADIIWSP
>GmrSD|gi|307352467|Methanoplanus_petrolearius_DSM_11571|1|0|0|True|EURYARCHAEOTA-METHANOMICROBIA
D-TVLNILGITQCMPILMSSRYHFSKEFKKVIKVLINFTFRYRTINLANNAQDRVFKIITKKLRTGDISQQL
KDIEEFKGNFIKEFRIPKAKYLLEQIELKIKD-YPENKSLTLEHIFPKN-NIENSEKYVYKIGNMTLLKMNK
GASNYIFPKKRDEY-NSHMKIEWNETIINERSANFANLALDIWKL
>GmrSD|gi|261350720|Methanobrevibacter_smithii_DSM_2374|1|0|0|True|EURYARCHAEOTA-METHANOBACTERIA
DVWIENRIGIGYFRPIVAVLIPRLE---IAFYKAVERFIFITFRMMYQSSYKSSDYYRKTHEVYMENVTEDL
I-DTRMNKRFQGFYSWR-LRYFLYEYEYSLA-SKYKLDKITVEHILPQTL-PEEIKTLSASLGNMLPQSINS
KLQNDSFDDKK--YSKEDS---WDAKHIYDRGMKLLSFMETRWDF
>GmrSD|gi|108562912|Helicobacter_pylori_HPAG1|2|1|1|True|PROTEOBACTERIA-EPSILON
ADLNLVDLEMDVIYPLLLELYSDYSQDFIPIIYLTESYICRRAVCGLGTNSLNKVFPFVTKKINKDQIKVHF
GQRDEFKELFTDFYHFQKREYFFERLENFERKERVYTHEYTTEHIMPQTEEEAIHEKYLHTIGNLTLTGYNS
EYSNNSFQEKRDMFKQSPLRLQFGEEEIEKRANDLADLALKIWTY
>GmrSD|gi|118575837|Cenarchaeum_symbiosum_A|3|0|0|True|THAUMARCHAEOTA
-RYAYDQIGARYFKRAIIAH-----SDAVKLLDCLVKFFFVYRTIKKDIDLLKSVTCKINQK-----LGE--
-KGDEF-DNL--------LKYILYSIEYKLQT-----PNLELEHILPQKK-APKPDEYKNDLGNVTLEKFNK
DIKNHGFIRKRDDYKASKLEI-WDVKQIEERRENLCKKAEEIWDL
>GmrSD|gi|295107673|Gordonibacter_pamelaeae_7-10-1-b|2|0|0|True|ACTINOBACTERIA
RSTEVFGLKNSTLIPYVLYVRKSVEE-QAKVFATLESYIVRRMLVRATTKNYNRLILNEVKD-----LRKAL
ETYAEVRSAFECLYNLQ-SKGVLYLLESAIRGMSSTANQYTLEHMMPKKRNATRRDRKLLTLGNLAIHSLNA
SIRDADWTTKKQGYKD-GLALAWGEDDIADRAEWLANKALEVWR-
>GmrSD|gi|390942673|Belliella_baltica_DSM_15883|3|0|0|True|BACTEROIDETES
SKLS--KINAAFIYPFVIRYKYFGDK-LNTLFNILEVLTFRARLIANIQERLNSFKGDLIN------LKQEI
K-ETNTKNY-NGMYGNK-LNYLLWEYENSIQNFSL--ENEQIEHISPQTGGEDFVSEHLNSLGNLMLGSHNA
SIGNKAFKDKLDSYKANPLLN-WKTESIEKRHKKIVDFAQK-WSF
>GmrSD|gi|327188766|Rhizobium_etli_CNPAF512|2|0|0|True|PROTEOBACTERIA-ALPHA
GLTHLRIWDLSTFHPLILAINGLTLERKTELFKLLESYIVRREICGLTTKNYNKVVIGCVKEVRKEGLRKHI
SSRLEVAEAFRRSYGVIPLRYILEQLEYGSR--DEVTDNLTVEHVMPRKAPMDTRQRSIDTLGNLTLEALNP
SIGNGKWEAKREKA-KSLLALRWSETEIGARATRLSVTSNRIWPR
>GmrSD|gi|217034644|Helicobacter_pylori_98-10|1|1|2|True|PROTEOBACTERIA-EPSILON
GNLRLVKIKFGVAKPFVLRCARDFEENFHEILQILISYFVRRSVCGDSTGALNRVLYSLHRQLGENVLKCYL
GAADKIKAAFVNAYSANQCKFILLEIEKLSNAEPPKEENLEVEHFYPKTTQFTFEQDYLNNFGNLTLSGQNQ
KLGNEPYEAKIVL-QYSSLHLDWGIEEVKARSEYLADQFCQVELF
>GmrSD|gi|28867280|Pseudomonas_syringae_pv._tomato_str._DC3000|2|0|0|True|PROTEOBACTERIA-GAMMA
TYLAVRSLDVSTVTPVYLALRERLDTELKQALSDLASYLTRRTVCGSTTKGYNRFFMRVLQSVSAASLRETL
LEIASFSDKWHAVYKELRTCGVLRALEYAARQASNHVSDLTVEHVLPQSKSSQLRDIAVHGFGNLTLQPLNS
SISNGPFTDKRSRGQSALLL-TWDDVAIENRAKALLKAALLVWPK
>GmrSD|gi|344045394|Corynebacterium_glutamicum_S9114|1|0|0|True|ACTINOBACTERIA
SRLALVILKLQTAVPLLAWLRTLPAADHERAAGAVESWVLRRMILGANTRGYNAAFLGVLKSAQAAAVVAAL
ALADEITSAFQRFYGRFTIRLILGAIDAQMRKTEPAVAQLQIEHLMPQREPTSERSAAVDQIGNLTLSAFNQ
GVSNLGWDQKRPEAAQSALQLLWDEETITARGEALADIACRIWPR
>GmrSD|gi|393171062|Rhizobium_leguminosarum_bv._viciae_WSM1455|1|0|0|True|PROTEOBACTERIA-ALPHA
DALKIRSGRPSSIYPFLLKLLRAFESAACGVLDGIESFLFRRAVVGIEPTGLHAVFKGLWQELTSEALRSVV
RISEEFRAGVNELYRRKIATYAIREYELGLE--GESPDIHQIEHIAPQSTE-EGYEKLVHTWGNLLPSSMNP
STGQSEFASKRTAY-ADSIFAAWNAAAIRDRSKSIADWALTRWRF
>GmrSD|gi|89097276|Bacillus_sp._NRRL_B-14911|1|0|0|True|FIRMICUTES
NMIKLNELEVTQVRTLLLGLFFAREKQFKKVIYNILLFQSLF-VMSSASNQIRGIYSKYGKIFRKNTLYKDL
AAKESILK--SLNYNHKVIKLILTILSEEKQE-SGQKSEASLEHIIDQS-----DLESRYSLGNLILQRKHE
DI-----EDKKEMY-KSEIIMKFSTNDIENRNQDILTQYNYVKKQ
>GmrSD|gi|385220550|Helicobacter_pylori_India7|5|0|0|True|PROTEOBACTERIA-EPSILON
GNLRLVKIKFGVAKPFVLRCARDFEENFCEILQILISYFVRRSVCGDSTPTLTRVLYSLYRQLEENVLKRYL
GMADKIKAAFVNAYAANQYKFILLEIEKLSNAEPPREENLEVEHFYPKTTQSTFEQDYLHNFGNLTLSGQNQ
RLGNKSYEAKIAL-EYSSLHLDWGIEEVKARSEYLADQFCQVGLF
>GmrSD|gi|153824658|Vibrio_cholerae_MZO-2|1|0|0|True|PROTEOBACTERIA-GAMMA
YETRLKELSAKVIHPIIMASLLKF-DEFNKLLKYLIIFQVRYVLIEHHTGKYSNAISNIPEKINSKEVARAL
KDIQEFVDSF-KVLTCTTAKYILSSIEEAQGN-AIKVKIVNIEHLLPQE-ANQEYEMWANRIGNLVLAKLNK
EAARKPFIEKKEIL-SEVIKTYWDKSEIEKRQAELAKMALKVWSI
>GmrSD|gi|75907960|Anabaena_variabilis_ATCC_29413|1|0|0|True|CYANOBACTERIA
LNIRLNRLDIATVYPFLLNCYDDWVEEFISILKIIENFLIRRFICNVQTRGLNRIFALLYSEVSKRSLKLSL
-RNAEFKARLDKLYGGNRTKLILESIEESFKKEKVSF--LSIEHIMPQTNEAITHELYLHSLGNLTLTAYNP
ELSNNDFLYKKTHYKNSHLELKWRREDIEARAEYLAERALQIWDY
>GmrSD|gi|226229134|Gemmatimonas_aurantiaca_T-27|2|0|0|True|GEMMATIMONADETES
SAIDLRRLEMSVASPLLLRLLSAKAGDVLGVLAALESFFIRRMVCRVPTNQLKRIFLGLTRELPQEYLANGV
-RREEFRNEWVPAYSGSNCRLVLETLEADYAKEPASF--ATIEHIMPQTTDERVHEQFRDTIGNLALTAYNS
ELSNAPFEKKVLLFHKSHFESKWNASSIQNRGLDLFARACRIWSR
>GmrSD|gi|159897074|Herpetosiphon_aurantiacus_DSM_785|3|0|0|True|CHLOROFLEXI
HQTRLDILDAQQVMPVLLAAVQKF-TEFRKLTYALVVMAVRYNLIELRTGVISNYYSDIPKKIHSGEVCREF
RSIEEFEEAFSKVLSDAKSRYLLIELEKNFNG-GSSQRKVNLEHILPQN-NGDDLRKYIYKLGNQALTTPNK
KSGAKGFIYKNTNY-ETQIYYHWLPADIIRRQKELAKQAVKTWRI
>GmrSD|gi|70725232|Staphylococcus_haemolyticus_JCSC1435|1|0|0|True|FIRMICUTES
THQYYEVIGIEQAKVMLMPFYSLTNLILKAIIRYVTSVLFSFN----QTNSIESFIPKMIKKHYEDKLIDDE
I--DDIKASLPKRLENKNALLLYRLIEGLISN-AISKKQLTIEHILSQKDDAEEFAQYKNKVGNLTLNTDNS
SIGNKKFIDKLAHYEDVEFLLKFTKSMIDTRSNEITNLLDFVTNN
>GmrSD|gi|315224177|Capnocytophaga_ochracea_F0287|1|0|0|True|BACTEROIDETES
QPIYIEVFGVDVANAMLMSLIREYHDYITKALNSIEKFHFIHNAISNRSSGLDQLYSKYSRELLNATFIKNL
EEKVKFEANFSLQYLSKSVNYVLRKIELKKQN-KNVEHNISIEHIYPEK--T-IEDKYISNIGNLVLVGLNS
KIGNMTYPEKKNII-ESKIISQWSSKEIEERRNFLVEYTNDLWT-
>GmrSD|gi|260579005|Corynebacterium_jeikeium_ATCC_43734|1|0|0|True|ACTINOBACTERIA
IDVRHRRFALEAPNAMFLAALRNW-KESTKLIKIATTWSIRAALSIMGGGTAERIYGDVAAKIDAGEVEAWF
FNFNQFRSALLVNDKSMSVKYLLAKIELAYWKRIGKNKSITVEHIVANS-IRSVVKEYQHALPNLTLRSLNN
AAADAEFSIKKETY-ESGFELKFEDQEMEDRCEMILDLALEAWPF
>GmrSD|gi|15611529|Helicobacter_pylori_J99|2|1|2|True|PROTEOBACTERIA-EPSILON
ADLNLVDLEMDVVYPLLLELYSDYSQDFTTISTLTESYLCRRAVCGLGTNSLNKIFPFFTKKIDKKQVEKHF
GQRDEFKDSFTDFYKFKKNKYFLERLEKFDTNEPVDTQKCEIEHIMPQTNPEAIHEKYLHTIGNLTLTGYNA
KYSNKSFQEKRDMFKQSSLKLKFGEKEIEKRASDLVDWALKIWTY
>GmrSD|gi|319955102|Cellulophaga_algicola_DSM_14237|1|1|0|True|BACTEROIDETES
EDFE------IIDFPNFLMVLKLYFIDALKFINKLLFYRVVFFIVIED-EK------WVLQKPKMYYCLSML
QGDEIEKEFLITFNENRNPHFLFNFIDYLYWN-----YRNSVEHHLPQS-S---NIDVLDCLGNLCLKSGNS
KMNDESPKGKADEYESLPAKQMWERGEILKHYYDVLELLERRNEI
>GmrSD|gi|336419381|Fusobacterium_sp._11_3_2|1|0|0|True|FUSOBACTERIA
-TNSLRYIRWMYWKTITMTFTEKY-KYIEELLWELRRFYYLSWIAGKTLSQIKQTSFNVIRAIKENKIKKIF
EKDVLVKENLSEI-DEETIKPLLLLIEYEMTSSVPHFKEIQLEHILPKRYEDKIAGIWLRSVANLTLGKKNV
EAANSPFPIKMEVYNTTSFRIQWDESALKDRWQWFIEQFEKALNV
>GmrSD|gi|380567916|Campylobacter_coli_317/04|1|0|0|True|PROTEOBACTERIA-EPSILON
QKFK------IVDFPTFLLVYKICNGKAKAFIENLLKCRILFFIVDDEENS------YKIRRLDEEGVQNYL
RLAEEILDQL--------PHYWFYRLEYYLWDGKNLKNLNSIEHVQAQSE----DDENIDNFGNLALSSFNS
SLSNLDTQDKYL-YNIISLKLIWTFNKAQEHRRQMLEILKKSFNN
>GmrSD|gi|403515038|Lactobacillus_helveticus_R0052|1|0|0|True|FIRMICUTES
EEFNVNVMESKVIYPYFLMLLEMRQDKLIELAHIMESYLFRLKVCRHATNGVNRIVIALCDK-DKAKEIYKL
-NSSDLKNSLENLYKQRNAKLALVVLEENRTRETINFDNAQVEHIMPQRNNDKINDQLGGTIGNLTLTMYNQ
EMSNKIFSDKKEYYSKSNVSLRWNKDTILDRTKDLSNELCQIFAK
>GmrSD|gi|290892539|Listeria_monocytogenes_FSL_J2-071|1|0|0|True|FIRMICUTES
DNIQINILGAKSFYPIILAMVKKGYKEIYEVLSCIEVLVVRNFVVGLVANKYEIEFSKIAFRIYQEDIMSLL
RKNNDFLHNFSFEIKNKPIRYILKKINDSYSE-LTVLNKVHIEHIMPVK-TKEDHGEYLWKLGNLTLGEYNK
KSTNKIFNEKKEVY-YSQVQLKWTVETIQERQKILAEVAVNIWKV
>GmrSD|gi|353212415|Hyphomicrobium_denitrificans_1NES1|1|0|0|True|PROTEOBACTERIA-ALPHA
VEMPLNRLPDADWAPAAILALKQWKDRAAFLLAEIERLAMLTRLLCAGSGKRARRFAELVKAIRSDEIDERH
PDERSIAFHL-DLHKRNPCRLLLMRLSDEMGS-SIGIDLYTIEHVLPQRSSAEARAELVDCLGNLVLQQEND
RARNASWVEKKDIYKAPLLAVRWRRPEIEAREQRLIGLIERIWRI
>GmrSD|gi|332300414|Porphyromonas_asaccharolytica_DSM_20707|1|0|0|True|BACTEROIDETES
ETIRIEDITSEAFKPVVLELLHMYQALLIETLESIRTYLIRRRVL-SLTIGENMNIPLLTSYLPAVALMDVL
ALRKEVRDTLRAFYKGLNSKFILGKMEEQHTKVAVPFKAVTIEHIMPQTNEEEVHQHYLHNIGNLILTEFNS
EMGNKSFADKKSRLATSTIRYHWCEESILDHQDRMISLFLDTFSL
>GmrSD|gi|254293341|Hirschia_baltica_ATCC_49814|2|0|0|True|PROTEOBACTERIA-ALPHA
GQAWLRSLEHSSWRIPVLRYMISGDDVLTKFFREMERVAFAMQLTRPDGNFRLRRYNRISNAIENGDLFAED
SEEKMLSERLGRFATYRQRRSLSLRINSIING-VATPWDATLEHILPRNKSTNQHRELVDSIGNFTLNAENQ
EADRQDFEAKKKLFGDPSFALRWTPTTVRERGRRLADLLRAEWEL
>GmrSD|gi|385803550|Haloquadratum_walsbyi_C23|3|0|0|True|EURYARCHAEOTA-HALOBACTERIA
PELTLQYLEIGTAHQLVLNLLYRWDDELLETLHGLESFVLRRFICGRSTRGYYRTFPIAARSIEDDDLFAYL
-QGTELLDNIRDMYNRDKTWLVLRTLEEQFGKEPVQY--LTIEHVMPQTDDERIHDQWLHALGNLTLSGYNP
ELSNRPFDEKRELLMESHVELGWTEKTIRERNQELAERLASIWRV
>GmrSD|gi|387783054|Helicobacter_pylori_51|3|0|1|True|PROTEOBACTERIA-EPSILON
-Q-DLSYLASDFWRIILCTLLHRYSQDIETLKKLLVKFYYQNWVAEQKEP-KKQANCNIINALKEKKIISIV
KENQNFREKLDHLYEKHQLRPILILVEYFMSEPKPKRNDFHVEHILPQKSSEEERERYTHSLANLTLGVKNT
KASNLDFKDKKKIYVMICYKTIWTPKSLEKREKDLMSIIERVLTL
>GmrSD|gi|395228282|Citrobacter_sp._A1|1|0|0|True|PROTEOBACTERIA-GAMMA
NDVR------IIGFSMLLQVLRLFLNQIRRFIELLWRCRYLFHIIDDANEELRV--------NGYQSLQSML
YVL---------------SHYWFYKLEYILWAWQA--ARNSVEHVSPQQF----SSEILDCFGNLGLRSINS
EYGNKPYVEKRARFRVDSLKL-WNDVLALAHQQQMLEEYNAYFSE
>GmrSD|gi|108563761|Helicobacter_pylori_HPAG1|2|1|1|True|PROTEOBACTERIA-EPSILON
ENLLRNALSENAFLPLLLSLTIQLVQELEGLLEYLERFGFLVYGVGKN-TAKHEEENIAIEDLEKSFLLE--
-------ESITKWYQWG-LNYLLYEYELHHNETTLNFSIESIEHILPQNGK---NPNIVHALGNLLLKNANS
SLSNKPFEEKRKQYAKNAS---FGVAQIKERSEKLLEFLIAHYRI
>GmrSD|gi|390943870|Belliella_baltica_DSM_15883|3|0|0|True|BACTEROIDETES
SKINLQDIRSFPSYIFLMHYLQMELKDVYKVLDLIGVTMLRRHVTQST-AYNDDIFAKLLRISFDDNIKEIL
KEDDEFLDNFPHELKQRVARYVLTKIEYFLRKGTTEIEDVHVEHIIPQT-GRINHKKYVNRIGNMTLSSLNI
SASNNPFAKKKGSY-SSELLIKFKFYHMEKRGKELAELAVKIWKL
>GmrSD|gi|220909524|Cyanothece_sp._PCC_7425|1|0|0|True|CYANOBACTERIA
----KNAVTDTQARLLAVSMLRKDLE-RDRLLEQWERTSFK--IFRKDARTKVGVAKKIRKDNVDD-LLQ--
---SGVVEELKDFYSDWQLRYFFFRYEEYLSNGAVW-PNNTIEHILPQD-SESKHKELVHSIGNLCLPTLNS
EASNNCFDEKKKVYEKANLIS-WNEDAINKRKEKLIKFAEQ-WMD
>GmrSD|gi|390942162|Belliella_baltica_DSM_15883|3|0|0|True|BACTEROIDETES
RSLI--SLGGGISIPFIIKYKFGL-D-ISQLCSSLESLVIRHRLIADITSRLNDVYQKFTSEISP--IIIRI
DWWNELEKALNS------AKFLLWKYENHLES-PTRFTSPELEHIAPQT--EEFINQHINCLGNYLLKSHNC
SVGNRPFADKRASY--THLEQ-WTRDLIQKRKEKIVQFLTTV---
>GmrSD|gi|52141810|Bacillus_cereus_E33L|1|0|0|True|FIRMICUTES
QEIYLNIFKISAANSLLLALIAGYKRQLKKSINAIEKFHFIFSAVSSRASGLEVTYSRLARALRESNLISYL
KDRSVFIDKWHLEYTNENIQYIFSKWEKHLQT-DELSLNITLEHISSQS-----NEQSVGMIGNLLPGDINS
RVGNGDYNNKISAY-RSALETKWTHEMIINRTRDMAVIADEIWSI
>GmrSD|gi|384190866|Bifidobacterium_animalis_subsp._lactis_BB-12|1|1|0|True|ACTINOBACTERIA
-EITSGKLESTQLYPLLFFLENRSWKRLSTLLDAMVAFYVRRNITVPKSSNIRAMMLDYIREIQSKKIVG--
-GADAVRSALEGMYDKNKTRFLLIELERRLPATPDNL-RWTIEHILPEGPEGEIQEQVVHMLGNLTLYNSNL
PAADPPYQEKRD-YENLKLNS-WTAADIKRRTAELADAIVELFDF
>GmrSD|gi|68535972|Corynebacterium_jeikeium_K411|1|0|0|True|ACTINOBACTERIA
PQVNLAQLDNDDWRPPALWALTEHGEFLVAFFAKLERLAASMLVRRVYATPRQQRYMELLKQLDEGYI--DA
PSEADTLERLGEIYLSTRRKYVLLRLDSVLAD-PGASKIITVEHVLPQNGSEEEAAQWTHRLGNLLLRRTNS
RARNYDFDVKKEKYGVAVFALTWTPEVVERRQRELVGVLAKEWQL
>GmrSD|gi|397649809|Streptococcus_mutans_GS-5|2|0|0|True|FIRMICUTES
T--DFNIKRNQQVRPLLSAIYLLENEIREQSTIMIRNYFFAFNTYRLSSNRMEKIINKLSYDIYHSKFFHSA
KNIGDIKNAFEKTFRFSNIRYILSELYSLEQD-TNIPHSITIEHLVGDD-T-------NSLLQNLTLAEINS
DLRNKDLSTKLEIL-KSTIRSQF---DFESRKNDILNQLQSVFVF
>GmrSD|gi|375004405|Salmonella_enterica_subsp._enterica_serovar_Infantis_str._SARB27|1|0|0|True|PROTEOBACTERIA-GAMMA
TKLDLRKLKHTHAMPVLLA------KEFQNLVNETCKFFIRYKAIALHASIFSSLYPALAQEIHQLKVYP--
-LCNYFITG-RLRYQRKGLKCLLVTIEENWQTSCESRNNTTLEHLYPYS--EENVEKIKNTIGNIVIMTRNT
KNDDKSFSQKKDNFINTGIGIEWNEQDINELTERYIGYACKVFSF
>GmrSD|gi|110802159|Clostridium_perfringens_SM101|1|0|0|True|FIRMICUTES
SYYKMEFLPYDDWMAAVIRFAEKFN-LVLEFVKVLEKRLVIDWVNGNSFADRLNRVYGILEVIEEKD---IK
-DLAYFENALDDFYSKGRPKYIFVRLDMEKRN-EVLDDKIMIEHVLPRNEAADQRRNWANKFGNLVIGAKNT
RANNKPFAEKVEQYKKSDFAIKWNMDSLKDRHESLVNRALELWTK
>GmrSD|gi|50086402|Acinetobacter_sp._ADP1|1|0|0|True|PROTEOBACTERIA-GAMMA
NTIKPENIRAASIMPLFLAVLKNKGI-LERHLQLLEKLNFRVYIATSR---KDKCVSDDERTIE---LINDD
Q-TSWFEESFPDFYDWR-MRYLLMNYESSLQDKILKG-YLSLEHLWSS---REIDYYLKRRLGNFVLLRLNI
QGTNDDVWVKADRYDLQHVKNYYS-EIIGEQEERYIKFAMKRWSL
>GmrSD|gi|21223691|Streptomyces_coelicolor_A3(2)|1|0|0|True|ACTINOBACTERIA
NATNIADLKAKMLYPFLLSGLTR--EGFLSLVRAGIVFYVREGIVKRNSSQMEKVVFSAARLMSEGGALALL
HNGPVFDAAVRLRNLDTSARYLLREIEISLRGEETDVPKIHIEHIYPQKGE-SNHTDYVGKIGNLTLRRINT
AIKNSEFAVKRLEL-KSEIFLRWDAAAIDQRQDELGKKVKSLWGW
>GmrSD|gi|218698189|Escherichia_coli_55989|1|0|0|True|PROTEOBACTERIA-GAMMA
-SIRLSNLGVDEWIPPVMAFMNRMADDFSQFITAFEKVYMHGWLKKQIKSQREMVCYSALVAINNDM---VI
-ADSGFIAALEDLYEPRPIKAILLRLDMEQQE-SVIKGRITIEHILPQANEPQEHVYWLHKIGNLTLGSKNS
EAQHYDFIKKKSIYSKSSFDLKWGLAELKMRHEKMKTQLKKLWLV
>GmrSD|gi|342832730|Streptococcus_australis_ATCC_700641|1|1|0|True|FIRMICUTES
---TINKLNG-NLRPFVSSYLFFRQ----TYLEYLLRLGVLIELSELSYSHFKGFLEEINLMYSQVDLILKI
KHTEDVKQTLEG------VSNSILYVNEFLFLEKGMDGNIDIEHIMPQSREQEEFRDYAEKLGNKILSEINR
GIGDAWFRTKRENTIGSKFPIKWTKTDIEVATEKAAKRIADFIFE
>GmrSD|gi|384246490|Coccomyxa_subellipsoidea_C-169|1|0|0|True|PLANTS-CHLOROPHYTA
-GVELSRLPEDGWVPAALVLAADCREMKVEALRKLERLAWFLLLGRADLNAIHERFGRVTQSLRTGGIAAID
-EEFEFLRRLGPIYTIKGPRPLLIRLNEFVLRIDQSYLTVHVEHILPQNGSEVQRGEWVHRLGNLMLGKKNA
GASDKAFEHKKTTYAQVALPSRGTHTNAQALAASAGAGLTAQGRR
>GmrSD|gi|385221280|Helicobacter_pylori_India7|5|0|0|True|PROTEOBACTERIA-EPSILON
-Q-DLSYLAFDSWRIILCTLLHHYSQDIEALKELLVKFYYQDWVAGQTKSTRSQTCCNIIIALKEKKIASIV
VDKR-FKENLDNLYTKFYLRPILILVEYSMSDDCPKRNDFHIEHILPQNSSEEERELYTHSLANLTLGTKNT
KASNLDFKEKKKIYVMTCYDMKWTPKSLEKRKEELIQIIESVLTL
>GmrSD|gi|218703037|Escherichia_coli_IAI39|1|0|0|True|PROTEOBACTERIA-GAMMA
SSLALRELKVDVAYPFLLALYHDYKEDFLNIIRLIESYVFRRAVCAIQTNSLNKTFATFYKVINKEKIQVHF
LRRDEFKRELVDLYNFRSRSYWLRRLENNKRRERVD-DEFTIEHIMPQNSVQRVHKELLHTLGNLTLTRYNS
RYSDRSFAEKRDIFKHSPLYLIWDEAAIRARADRLADLAVQVWQA
>GmrSD|gi|385221262|Helicobacter_pylori_India7|5|0|0|True|PROTEOBACTERIA-EPSILON
EVLLRNALSTNAFLPLLLSLTIQLVKELEGLLEYLERFGFLVYGVGKN-TAKNEEENIAIEDLEKNFLLE--
------ESIHAKWYRWG-LNYLLYEYELRHNETTLNFSIESIEHILPQNGKWAKNPNIVHALGNLLLKNANS
SLSNKPFEEKRKQYAKNAS---FGVAQIKERSEKLLDFLIAHYRI
>GmrSD|gi|223937910|Pedosphaera_parvula_Ellin514|1|0|0|True|VERRUCOMICROBIA
YDCRLSLLGSRQVRPLILAAMNRF-KEIASFLWALTVVIVRYQVIKGRTGVLEKQFGWLARQIHLGQSLSSL
TKLETFHRDFCHLEYKASLIYFLLELELTERG-VFAPGVVSPIHIFD--VV-EDSEKTSHSLGNVVLDTYQD
SLLFENFDAKLKVC-RSELELRNGPPSVRHRAEYLADLAVDTWKF
>GmrSD|gi|386000819|Methanosaeta_harundinacea_6Ac|1|0|0|True|EURYARCHAEOTA-METHANOMICROBIA
KEVNLNRIDNVDWIPPAVLYFSKNKNMLFDFFTELERLAASLMILRANINQRLDRYGKLLTFIDAEDLNKSS
SQESEILNALGNIYLSKNPRYVLLRLDAALSG-KASYPFITIEHVMPQNGSKEDREMFVHKLGNLVLRKKNS
QARNYDFDKKKRQYGISPFVLTWTPEVIEKRQEHLIEILSELWRL
>GmrSD|gi|385803726|Haloquadratum_walsbyi_C23|3|0|0|True|EURYARCHAEOTA-HALOBACTERIA
FDAK-QYLNSAATQGEILSLSIITNRQREEFLRLASVIGMRMQLGESSSDILDAIHAVASDVRESDDLRRSV
RNRSEIIEYLKNSLTLDGTLLILQSIENGRRG-TSLEGSLDIEHIAPRRKAMEEFEENRDCLGNLTLKNDHS
AIDESSFSRKSRAY-NSDIKIQWNHEKIDERSERLAKELVNRWSI
>GmrSD|gi|381159974|Thiorhodovibrio_sp._970|4|0|0|True|PROTEOBACTERIA-GAMMA
----FQDLSA-TLYPLVIRHLQDRLRSLQKIIEMVDLRVFK----LRGTNPITALSSLSVDE-----IISGL
K-CALMQSQVNYLYRNAG--RMLLEVEFEERPAQLVAKGLTVEHILPQEK-RDHYEEHKHRIGNLVLDTLNK
TCSNRTVEDKMSAYQKSGLWA-FRLLDIDNRAQTIANLMLKRWPI
>GmrSD|gi|186701781|Ureaplasma_parvum_serovar_6_str._ATCC_27818|1|0|0|True|TENERICUTES
KNCN------KNYIPLLVYLEKIFTINIEEYVSVIANFSLR-NVLNTRGQSILNSVIKLIKLIDNDIIKN--
-DVMEIKN-F---YNKMLHLAYLIRFETYLTINKNKDADLTIEHMYSQS--DERFNIVKNNIGNLIPKEYNS
ALNNKEFKDKKQRYKNAPIIQ-LNEEQITKLYNEFTK-IKLKSNK
>GmrSD|gi|347536664|Flavobacterium_branchiophilum_FL-15|3|0|0|True|BACTEROIDETES
DNER------ILSFTEFLLVLWLQINKASTFIDNLLRYRVIFYILSHDEQSITN---YFINYTEDETFQSML
YKDLEFLKNWELKNKSISDRYWFWRLDYYFWKDNKPLANRSIEHISPQTG----SDEKLDTFGNLVMSGQNS
SLQNESFEVKKAHITIESLKMIWNDENLNNHNDVMVSILINSFSD
>GmrSD|gi|386409619|Bifidobacterium_longum_subsp._longum_2-2B|1|0|0|True|ACTINOBACTERIA
GAFKLRHAGGAQGFMPLMWFTANREKDLAHITMMLAIWFVRRNFTYPATNTVQRLFVAILRNLEEDELQEQL
TTNTRFEESLGPVYEDNRTRYVLAAIAQTGMGETWVDYYFTIEHIFPKTTQEEVRSTLVHTLGNLTLTGYNS
DLGRMGFERKRDRYYRNGLNLDWDAGAIKARTDRLVSVALKLLRL
>***GmrSD|gi|218559591|Escherichia_coli_S88|1|0|0|True|PROTEOBACTERIA-GAMMA
TPISIADYDVTTLYPLALFISIANIDEKAAMYNDLVSYVVRRAVCGLTPKNYNNVFMNVLRHLAKTELRNIL
NSRSEFLNACNPLYPGRLMRSMLTELERELCTEKPDVSNLDIDHLMPQSYSVRKRQQAISTLGNLTLLSVNR
SVQNAVFLKKRDAIVHTNLRLIWDEDEILERGKKLGEIALKVWPK
>GmrSD|gi|387782590|Helicobacter_pylori_51|3|0|1|True|PROTEOBACTERIA-EPSILON
-Q-DLRYLPSRYWASILTTLYVKYP-DFDALKKLLVSYYYQTWIAGGTITRIKQTSINIIKNVKSNKIQELI
LSYQYFYNLWSSVYPSKWVRPVLALVNYFMVEEKPNFAETQVEHVLPQKGSKEKKEEWVNNIANLTLRKKNA
QALNGDFDEKRKIYVISCYDIKWDEKSLQKRYDFLRGIITPILHI
>GmrSD|gi|386689604|Micromonospora_lupini_str._Lupac_08|2|0|0|False|ACTINOBACTERIA
SPTGLDLLSTTTPVPILLHLQAKDGKQRAIAAGAIESFIVRRFVCGLTTKDYNRLFLSVL---QNLRLRDQL
ARYGEFATGLQNLYRLLRLRVLLGGLEAQLR-EMGFSAKLSVEHLLPQQEQRERRDEVIHMLGNLTLTKLNS
SISNGPWSAKRVATNHAVLLLAWTEDHVWMRSLVLANLANTAWPR
>GmrSD|gi|199598569|Lactobacillus_rhamnosus_HN001|1|0|0|True|FIRMICUTES
ARVRLGYLNNDILAPYLLQVFAKARDDLVAVLKVLLAYLARRLFIGIPTTGLNQLFAALNRQVEHMMLKVML
TKRQALKEALEDYYHMSSLWFILDELNNAD-GEKQHLGQYSIEHIMPQVNTRLTHNIWLNRLANLTLTGFNG
QMSNRTFIDKRDMYRKSGIKLQWDKATLQKRQADLLARALKVWPR
>GmrSD|gi|148658027|Roseiflexus_sp._RS-1|1|0|0|True|CHLOROFLEXI
PR--LRMFSVRQPWSLLLAAYRVF-GDFTSILRAVSIVSFRYNVINMLTHEQERVYNDIAQRISNGEVIRAL
APVETFRNAFAKVLRTTSARYILFMLEEQISN-NHYDPAYSLEHILPENSDDESIDEWIYRLGNLTLTSLNR
QAGNKPFAEKKPVY-QSAIQLRWTVDRLAERQRRMARLATAIWRL
>GmrSD|gi|283779255|Pirellula_staleyi_DSM_6068|1|0|0|True|PLANCTOMYCETES
YSARLRSLRAEQLRPLVLAVVKSF-NEAKKALKLFVCWAVRFLIVGHGGGVMEKAYAERALEVRNDSLAKAM
LEVAAFESAFAARVSQANARYYLRAIELKKRK-VAEPEVINLEHVLPAT-TPEIADAYYKRIGNLCLATANS
LIGNSPFSQKVKVY-QSEFELSWTVDTIAKRQLELAKLAVETWPI
>GmrSD|gi|118576788|Cenarchaeum_symbiosum_A|3|0|0|True|THAUMARCHAEOTA
REIDIKSLKSTTAYPLLLCLAECHYEDLLEILGMLESYVCRRTVCNLHTNRRIRVFNKLAKCVKEVELARIR
GERDEFMEKMINIYESA-PKLYILRRLEESRGSKVLGPNHTIEHVMPRST-EEIHLRYLHRVGNLTLTAHNP
LLGNGSLPEKRDHYANSGLNLEWRAGDIDRRGRVLARQAVSVWRY
>GmrSD|gi|17231671|Nostoc_sp._PCC_7120|1|0|1|True|CYANOBACTERIA
IKPNL-STS--QHFVLLLA-TQHF-EMFTSLSKHLENFLFIC-IIQARSSKLEILFVKWASKLRQINFIFEE
IEKEKFLLAFRLDEDSVRLQYILAKLTQYIDLAYGEIKTVEIEHILPQN--QEQIYKYVKYLGNLTLKPINT
SIKNKIFEVKKNAY-KSKFLIKWNSTAIERRQEMLAQLAKKVWDV
>GmrSD|gi|323344376|Prevotella_oralis_ATCC_33269|1|0|0|True|BACTEROIDETES
Q--FNNYL--SGQYQIIMACSIDDPK-IDTIAKEIDRLWMLLILNIYDSNKFQNLCFALNQLL----YRSIF
DNTVLDYQNFKNYSNMNTLRYLFARIEKFICEHTNQSTGYHIEHILSHN-KEEEFEDKRNLLGGLLLGLDNI
SSGNEEYVDKLKTYSSGLI-WHFDKEALSERSLLLYNLIKVIWEV
>GmrSD|gi|261415692|Fibrobacter_succinogenes_subsp._succinogenes_S85|2|0|0|True|FIBROBACTERES
TSAKLDVLGLTTFNPYILFLLKKYEGTLNQRMNELEKFIMRRMIAGESTKGYNKFIDDETKPAE---LIS--
---EVFTGLS--------ATLILFWIELKRRKELK--YDYTLEHIIPQKEEKVNRQKMVYSIGNMTLSKLNT
SIQNNKFKVKMEGY--AELSISWNEYQCLQRQVALTKEVLDIWGV
>GmrSD|gi|188588391|Clostridium_botulinum_E3_str._Alaska_E43|1|0|0|True|FIRMICUTES
SIYKINQLGQQACHSFFMEYIYCVKNRLDNLSSLIESMMFR-RVIAKSTKPLDGIFRNMIKQRTFNPLIEVI
KENIEFSSMLKRVWEKNDTNYFFRKIEYKLSKEFIIKKEVHIEHILPIN-SKSKYDILNSKLGNMLLFDINT
SIKDKLFDIKIEKY-QSKLEQKWNEKEINLRTESLINIGLKIWKL
>GmrSD|gi|397650089|Streptococcus_mutans_GS-5|2|0|0|True|FIRMICUTES
AEILLSSYPNEFWKYPVVIYYLRYKSNFLTFLRRLFAVLSARYIVTPTINAVKRSILNLNAEVYRSEDFKPI
DLK---EK-I----KHSHVRMILKVLAYQK---QEDLPKWEIEHILPQKQSEQEVKLLIEHIGNKLPKKLNI
IAGNGYFQKKQDSY--SKITIQWELDDIRERDIRISDELLDLLKS
>GmrSD|gi|411028915|Gluconobacter_oxydans_H24|1|0|0|True|PROTEOBACTERIA-ALPHA
QWAD------IIGFPLFLLVLRIWLQDVKGFVDLVWTIRVLWTIIEAEIRSIHM--------TTRNLLQNML
YMK---------------RHYWFYKLDFVLWEWKN--AKNSVEHISPQQT----SPDNRDDFGNLVFGGINS
KYSNRPFNEKKIKFRIESLKM-WNDEVMERHRESMIKSLENYYRE
>GmrSD|gi|298675128|Methanohalobium_evestigatum_Z-7303|1|0|0|True|EURYARCHAEOTA-METHANOMICROBIA
KDLNITTLKVDVAYPFLLQVYDDYQNDFIKILDTVISYVFRRAICGIPTNSLNKTFSSLMDEVDKNKVKAAL
SRKDEFYYKLSDVYNLRNCKYLLSKLENSHKKEPINVDRYSIEHIMPQNPDKQVQNQYLHTLGNLTLTVHNS
ELGDMDFIEKKE-YDKSPLYLDWNEETIVERTEELAKKALEVWAY
>GmrSD|gi|325283700|Deinococcus_proteolyticus_MRP|1|0|0|True|DEINOCOCCUS-THERMUS
SAVQIAALKLSIVNPFLLELLEDREEQLEKALRVVESFLVRRAVLKERTSPLNKLFATLGRELDKDSLERAL
VDGVAFEQALEKLYGRPVCKPLLVRLERGLNKETFG-GVLTIEHIMPQKGPREDHERLLHTLGNLTLTGYNS
ELGNLSFEEKKHKYKYSHLLLRWNQGEIEARAKRLAKRATELFQM
>GmrSD|gi|308190005|Mycoplasma_fermentans_JER|1|0|0|True|TENERICUTES
YKTNFRVLKQTTIYPFLFSVFEDYENVLNSVLQFFATYIIRRSICSIPTNSLRGLFKTLYKRIFQNELYGFM
ADSENFEDSLKELYKNSKCKYLLSTIENGNLKERIEIENITIEHIMPRNTSDAVYDKYLNTIGNLTLTGYNS
ELSDKPFKSKKISFGKFNT-LKWNEDSIVKRANRLSNIVCEIFSL
>GmrSD|gi|209918608|Escherichia_coli_SE11|1|0|0|True|PROTEOBACTERIA-GAMMA
QKAIIRLFNIRQPLTVLLSAFNQF-DEFVSLTRYLYILSIRYNVIHLSPSEQESMYNQIAIKISNKEVKNGE
ERLNVFFNAFEHRMPSRQIRFLLAEIEQYLG--NNCDEKVTLEHICPFN-KGEGVNDVKDRLGNMVLK---D
NLKRASFEVKKNEY-KSKYKLAWNLEAVNDFQKWMSEQAVNVWKV
>GmrSD|gi|15611244|Helicobacter_pylori_J99|2|1|2|True|PROTEOBACTERIA-EPSILON
TVML------NRINPLFFNLIRLKIDETLKLFAKTDIVCFKSYMQ--SAAY---LINAYLRKG----LKS--
--GNDINEAF--------FHYIFFEKN------CQEMFSQEKEHIIPINL-RKDLRAYIYTYGNLISKPLNI
KGKDKDLYEKDEIYKSSEIPF-FNKKVLITRNDEMQE-----WLI
>GmrSD|gi|374832613|Staphylococcus_epidermidis_VCU128|1|0|0|True|FIRMICUTES
SDYSLKTLKASQYRPVILAMNSKKYRDINKVLSVCLNIQIRNIFFRHKANTLEKFYPDLAKEIFEADVLEKL
NSRKETLNAIKREITKNEIRFILKKIYDFEND-QEITQHVNLEHILPQKNSKSEIDKYKYSLGNLTLGKKNT
SLGNDEFEEKRTKM-DSNILQRWTHKEIEDRTSKLAEKIISIWKK
>GmrSD|gi|329117110|Streptococcus_parauberis_NCFD_2020|1|0|0|True|FIRMICUTES
-KYSSQSMESMMPAPFVLGLSEWYYDQYIDAIKVVNDYQLRRYFNGDDTSRVSKAFPSYLKNVRKYAIVD--
-MAKALKSNLNNAYAMR-ARWLLEKIENRENSATLDMSNLSIEHIMPQTY-GEEYTGLVNTIGNLTLKPDNS
AAGNKDFETKKKIFED-TLHIKWTSSDISARSEALINELITMYPY
>GmrSD|gi|114778245|Mariprofundus_ferrooxydans_PV-1|2|0|0|True|PROTEOBACTERIA-ZETA
SALEIWGIANSLSYPLMLALVKSDTK-INLVAKYIETFVVRRSVNKFSASSIRYTMYTLVKEI----LKEIL
TGL-----VF-RLHGQNRVKFLLSRISAFIDKNAGRNKPFEVEHIWGNKHDKGDFDEYRNRLGGLVLRGANQ
SYGAKPYSEKMKHYIKENL-FQFKQADIIKRQELYRKICETVWAF
>GmrSD|gi|334835255|Pseudomonas_aeruginosa_138244|1|0|0|True|PROTEOBACTERIA-GAMMA
DAVRLNTLRATMCYSALLAASATL-DALRDFARLCEVLTFRYSTISKDSKELERFYHQAAKVLAAKGARKIL
EAAEEFVLAFRQSMGRQYVNYIFRGIENHLSE-EKTLQQVHIEHIMPQTSLADQHELFVNRWGNLTLGKLNI
TASNQPFAEKLALY-QSKIALQWGLPEIEARQAQLAEIAEGIWRI
>GmrSD|gi|256384003|Mycoplasma_mycoides_subsp._capri_str._GM12|1|0|0|True|TENERICUTES
----LRVIDQRVYIGLLFAFNKFSNITIINYMKVFSIHIIR-LMSGTGQSLFEE---QITKEYKDLAIKK--
-AIIQVRESLIDTVKWI-AKGVIDVVETTILNANEKIKKTTLEHIMPQTE-IDKQKTYLNKIGNLCFLSKNS
KISNDSFEDKKTKY--S---V-WGFSQIQRRTEQIVDQFLKIINQ
>GmrSD|gi|406692986|Streptomyces_sp._SM8|1|0|0|True|ACTINOBACTERIA
AAVRLDTWQAQVTHPALMLLLDRREADTARAMSYVESFLVRRMMCRVPTNNLNRIFQAVPGQLPLDVLHQLL
SRFDELREKVTPFYKFGRRKMVLQRLEESYEPEPVDFAQLTIEHVMPQSGDEDLHSRLQHTLGNLTLTAVNA
ELSNHPFERKQDLLQGSHLEMRWGADEIRTRADELADRAIALWPA
>GmrSD|gi|322691502|Bifidobacterium_longum_subsp._longum_JCM_1217|1|0|0|True|ACTINOBACTERIA
VRFE------VIEFPYFLLTLKVYVDFARGFIICLLRTRYLFYIIEYA-ND------WSLKSLYVSGMQSAL
RADNDAAENIDVRENFFQPHIVFNYLDYLLWK-Y---FRNSVEHWYPQN-Q---KDGV-DQFGNLCIRNVNS
KFSNMSPEAKKSTFVKGSIKLMWKERAYKAHEEEMLGHLKKACNI
>GmrSD|gi|384207817|Brachyspira_intermedia_PWS/A|1|1|1|True|SPIROCHAETES
TVFKRNTMADKEIYHLLGF------ERANTTRESFKKALKQINNLIENENY------LET--IGD--PNK--
--NNT--------------IKLLVLMD----KDIK--NEEDIEHIFSKT--DLELLDEVHSIGNLVLSNTNR
GYGNSSYIEKRR-----IIIESWTIDNIKNTAEDIRKEIKFF---
>GmrSD|gi|281421355|Prevotella_copri_DSM_18205|1|0|0|True|BACTEROIDETES
KKED------IITFPEFLLVLDLTEKDMKRFYHNLLFYRLLLYVVDISNGQFRD------RQ-----YMSML
T-G---LTDDSEIIAKLKSRYWFWRLDYYLWKEDQRVTNRSIEHLHPQDN----NEDITNGFGNLAMQSFNS
QQSNDNVRVK---FSLQSIKL-WNEGLAEEHLDDMCKILNDSFHQ
>GmrSD|gi|229051256|Bacillus_cereus_AH676|1|0|0|True|FIRMICUTES
ERFE------TISFLNFLLVNAVIGDRAKNFLYYMLKCRVLFYILEYA-RD------WSLQRLEKYSLQSCL
RLLNESLEDYTVIKSN--ERIVFTYLDYLLYKEIIPPFRSSIEHFQPQH-N---ESDDLDGFGNLALVTGNS
KFSNLPPAGKISSYFEQSLKLMWTEEKASKHQEEMFRILKS----
>GmrSD|gi|145633202|Haemophilus_influenzae_3655|1|1|0|True|PROTEOBACTERIA-GAMMA
GSFT------VIDFPNFLMVLRIYLEAVRNFIYVLLICRYLFYVINTIRTG------WSLWAVMPNDLLSMF
HNNNITLEELKYFGNNCQPNFVFNRLDYQLW--PQSVFRSSVEHHYPQHG------E-IDMFGNLYLQSKNS
RLSNLTPVAKRDIINCDSLKQMWGEDEIKVHGEKMLTILNRPLSK
>GmrSD|gi|389857445|Streptococcus_suis_ST1|1|0|0|True|FIRMICUTES
GRYT------VINFETLLLTVSIIKDWVIYFSETLLSIRHLFYVIASEDTS------WFLSKGTYYELQSMF
ANVEAFLEALRADGRLFTPIYAFNFIDYVLWF-FDS-YRRSVEHWYPQNEM---SDSLLHSFGNLCIDSQNS
KFGNSRPQAKYSQWGNQSLKLMWNSEVIRGHEHKILTLVKEFFES
>GmrSD|gi|386866338|Bifidobacterium_animalis_subsp._animalis_ATCC_25527|1|0|0|True|ACTINOBACTERIA
EQYR------IISFPAFLMVLRIYCDNAKRFAATLLKCRFLFCIIRMD-AA------WTLKCCKENKIQSMF
QLWAVDIREYELERALGLEHFIFNYLDYALWV-SIFGYRNSVEHFSPRH-----PDN-VDDFGNLCLVQENS
RRNNLDAMEKIRHFGQQSLKFMWGKPQIEKQTELWVQLLD-ALSM
>GmrSD|gi|380541098|Campylobacter_coli_1098|1|0|0|True|PROTEOBACTERIA-EPSILON
KIWL------HKLYHLIGYNVLENKESSKKSKEDFM-LFIEEK--KVK-----------N--INE--IKE--
--MNEI-------------KKILLLFN------IATYEKWSLEHINPQSI-DKKFAD-KHSIANLTLLDTNS
KLSNHIFAIKRN-----RLKDSWTSSDQDSYLKAIEEKIVFIKNG
>GmrSD|gi|150026207|Flavobacterium_psychrophilum_JIP02/86|2|0|0|True|BACTEROIDETES
ELWS------SKLYHHIGY-L----ISNSNIKKDIFQNWVFDD--KHI-----------K--LE-----N--
--LSEL-------------HKVFLLHN------IIATKGWSIEHIHAQQI-YNDFNN-VHVLDNLALKSDNS
ALNNSIFPVKRN-----KIIQNWSKSDKQNYFANIEETIPFLTKE
>GmrSD|gi|32266529|Helicobacter_hepaticus_ATCC_51449|2|0|0|True|PROTEOBACTERIA-EPSILON
KQWN-NDK--REIFHHLGF-I----WKNDTNKESFS-QKLLAN--ISK--------------IEN--IEQ--
--LAKI-------------KDILLLFN------LEYLEQWTLEHIYAQNINEVIFADKLHTIQNLTLKDSNS
QIGNQIFSQKRK-----AIQKSFEQKDQEDYLTAIKESLRYIKED
>GmrSD|gi|149199532|Lentisphaera_araneosa_HTCC2155|1|0|0|True|LENTISPHAERAE
QFFN------PKIHNMLGYLFHKGALMEID-KIALQKKLSQQQVM--DFD-----------------VSD--
--LTRI-------------HQVLLFIN------VFATRKWSLEHIFPQNLLLTNEEKGLNSIGNMALGSDNS
SNSNGLFDAKRH-----NIVDSWSEKDIDAHESWMIKRIEEIKGD
>GmrSD|gi|385221047|Helicobacter_pylori_India7|5|0|0|True|PROTEOBACTERIA-EPSILON
TVML------NTINPSFFNLIRLKIDETLILFAKTYILLSKGGMG--SVAY---LINEYLEKG----LKS--
--KNYISNS---------FHYIFFEKN------CQEMFSQEKEHIIPINE-KKDLEDYIDTYGNFISKSLNL
KA-------KR----------------------------------
>GmrSD|gi|238810091|Mycoplasma_fermentans_PG18|1|0|0|True|TENERICUTES
IYDWG-----TIYIPLLWSFDKMNLSRISL-LRRLSKVVYKVFFNSFKGESLTMPIKKIVQS-----LND--
---TNFRKYAKMEQDLLNPVSLLLLINY---IGKNNKTNLSWEHLTPVF--VDQERKYLNLLGNAHIKKTNS
SKGNKKFSDKFGDILEFDYNT-EDKTIEKHNLEDKEFIQKH-WEN
>GmrS|gi|383778830|GmrD|gi|383778829|Actinoplanes_missouriensis_431|1|1|1|True|ACTINOBACTERIA
---------------------------------------MRRVVNRVSYSNVSYAMWVLCRDI----LIDIL
QGSRTGIEGL-FLNQFTRIFHLLARITSYVEVGSGRPNPFDIEHIWAADYHEQDFWDYRNHVGALLLADVNR
SYQDKPFKAKAPHYAKQNF-YAFGDVELGERIDLVLALTNKVWAT
>GmrS|gi|315453696|GmrD|gi|315453695|Helicobacter_felis_ATCC_49179|0|1|1|True|PROTEOBACTERIA-EPSILON
CKSLLDLTESEYWKCLDSAYYMYCLKNHEEFLMRLCAHLLLYSISKKT-ISFKNVIYNAYTSLYK--DFHAE
SEGARKNERNRLFNTSSKTKVLLALNMYLKYK-EAVGDRAQIEHIFPQTRRKTKAKPFLESLGNKMLKPLNI
KASNGYFDDKKVQY--SNFLEQWLQQDIEARNEEIYTRLHTFFKQ
>GmrS|gi|404581514|GmrD|gi|404581513|Bacteroides_fragilis_HMW_615|0|1|1|True|BACTEROIDETES
SEHIQERVGWGAFPPMIMAFTKESN---WDFLDACERFNFLVFAIHRASNTQNSNLYRKAREYYVGDLTHEI
D-FNHIKELFRGFYSWS-LRCFLYEYELHLQ--DNAN-EDTIEHIYPQSI-PTERRLYLNSLGNLLLRSKNS
KLQNYDFDKKKCLYAKESE---WTTERIKERGLSMLQFMEERWKF
>GmrS|gi|47459447|GmrD|gi|47459448|Mycoplasma_mobile_163K|0|1|1|True|TENERICUTES
---------------------------------------MKSFLNGNE--RISK------------------
-IKRELETIIKNAYHKEGTKVILQKIEKDVVKGVLDLKTLEIEHIFPQN--NGNENNHINQIGNLILSEINQ
ELSNNIFATKKETLEKGKLFIEWTKKQIEKRTKNIIKKIKKLYPY
>GmrS|gi|384887934|GmrD|gi|384887935|Helicobacter_pylori_52|2|1|1|True|PROTEOBACTERIA-EPSILON
----------------------------------------------------------------------MN
-SHQYHYNLWSSVYPSNWVRPVLALANYFMVEEKPNFAETQVEHVLPQKGSKEKKEEWVNNIANLTLRKKNA
QALNGDFDEKRKIYVISCYDIKWDEKSLQKRYDFLYGIITPILHI
>GmrS|gi|409965654|GmrD|gi|409965646|Leptospira_santarosai_str._MOR084|0|1|1|False|SPIROCHAETES
QSIRLFSMEVSIVYPLLLRVFRSYDRNIISFLKVIESFIFRRTLIDEKRSALNKLFLRLSAKYPSEHLLVTV
-ERDEVKEAITPLYGTKGAKILLVSVEAHFSKEALDP--LTIEHIMPQTTDEKTHAQYLHCIGNLTLTGMNS
ELSNSLFDEKVKSFSSSNIALRWNQDQIFERGMEIAEIATKLWSR
>GmrS|gi|21327769|GmrD|gi|21327771|Escherichia_coli|0|1|1|False|PROTEOBACTERIA-GAMMA
------------------------------MYNDLVSYVVRRSVCGLTPKNYNNVFMNVLRHLSKTELRNIL
NSRSEFLNACNPLYPGRLMRSMLTELERELCTEKPDVSNLDIDHLMPQSYSVRKRQQAIATLGNLTLLSVNR
SVQNAVFLKKRDAIVHTNLRLIWDESEIQERGKKLGEIALKVWPK
>GmrS|gi|384207706|GmrD|gi|384207703|Brachyspira_intermedia_PWS/A|1|1|1|True|SPIROCHAETES
EKIR------IISFPMLLLTLRIFLKKTSYFFKLLWKIRVLFYVIDNEDGEIIY--------KNSRSLQSIL
YID---------------NRYWFYKLEFILWKEILNKSKNSIEHVYPQNLD-ETKEECLNSFGNLVLGSLNS
ELNNKSYKFSILR-EVQSLKSIWDENACKEHLNKVIELYKEYYEK
>GmrD|gi|334843989|Pseudomonas_aeruginosa_152504|0|0|1|True|PROTEOBACTERIA-GAMMA
SGYENRRF--SLQSMILLATGVDDLK-ISQASKLLDLILTSRSIEQNNYDNLKEISFQITKDI----LDAYV
KGL-----GV-KYTKADRILYYLARISCYIENDFDTAKTFDIEHLLKKTTHAKEYDDRRNLLGALTLRARNR
SLQDERYSNKLAVYSTENT-LKFTSADIDERANVYVAVAKKTWRC
>GmrD|gi|373469682|Lachnospiraceae_bacterium_oral_taxon_082_str._F0431|0|0|2|True|FIRMICUTES
------------------------------------------------------------------------
--------------MNSKKIYILERLENYGTDEDKDVGIYSIEHIMPQHTPEFIHETWLHRIANLTLTAYNS
KYSNSTFEEKKTMFEDSGIRMTWTLAEIEERNQYLMGRALEIWAL
>GmrD|gi|376006881|Arthrospira_sp._PCC_8005|0|0|1|True|CYANOBACTERIA
----------------------------------------------------------------------MV
-----LEGSLTDLYNVRHYNYWLRRLENHDRKERVAVDEYTIEHIMPQNSPQRIHKTYLHTLGNLTLTAYNS
KYSDKSFLEKRDMFKESPLKLQWDENAILQRAERLSQMALDVWIA
>GmrD|gi|217034380|Helicobacter_pylori_98-10|1|1|2|True|PROTEOBACTERIA-EPSILON
DDLNLVDLEMDVIYPLLLELYSDYSADFIPIIALIESYIFRRAVCGLGTNSLNKVFPSFTKHIQKDELKAHF
GQRDEFKDCFTNFYKFKKREYFFERLENFD-KEPVNTKGLTVEHIMPQTEEQEIHNKYLHTIGNLTLTGYNS
TYSNKSFKEKQGMFKDSPLRFQFGEEEIKKRANDLADLALKIWTY
>GmrD|gi|311064254|Bifidobacterium_bifidum_PRL2010|0|0|1|True|ACTINOBACTERIA
GNVDIQTLDSTVTDPMLLYMFAAWKDGLLRMLADLESYLFRRMVCSVSSNGLNKLVPSLIAKLESAEFAALL
LTRKEFRQALGNLYRPASCKYLLAGLENHNHKDPRSFDEYTVEHIMPQNHAG-RFPLLVNSLGNLTLTAYNS
ELSDGTFEHKKNRYNSEYLSIAWDEQAIARRGARLADLALQVWTS
>GmrD|gi|109947301|Helicobacter_acinonychis_str._Sheeba|0|2|2|True|PROTEOBACTERIA-EPSILON
----------------------------------------------------------------------MA
-TADQIKAAFVNAYSTRNCKFILLEIEKLSNRE----ENLEVEHFYPQTTQFTFEQDYLNNFGNLTLSGQNQ
KLGNKSYEAKIELMQYSSLHLDWGIDEVKARSEYLADQFCKVELF
>GmrD|gi|15612496|Helicobacter_pylori_J99|2|1|2|True|PROTEOBACTERIA-EPSILON
-Q-DLSYLASDFWRVILCTILHHYSQDIETLKELLVKFYYQNWVATREEP-KKQTNCNIIKALKENKIASIV
KYHQDFKKNLDKLYEQHKVKPVLILVEYSMSNANPAYDDLHVERILPQNSSEEERELYTHSLANLTLGTKNT
QALNQDFKEKKEIYVMTCYDMKWMPKNLEKRKEELIKRIESVLTL
>GmrD|gi|109947206|Helicobacter_acinonychis_str._Sheeba|0|2|2|True|PROTEOBACTERIA-EPSILON
-Q-DLRYLPSRFWASILTTLYVKYP-DFDALKKLLVSYYYQTWIAGGTISHIKQTSLNIIKNVKNNKIQELI
LLHQYHDNLWSSVYSNKWVRPVLALANYFMVEEKPNFAETQVEHVLPQKGSKEKREEWVNKIANLTLHKKNA
QALNMDFDEKRQIYVISCYHIKWNENSLQKRDEFLYDTITPILHI
>GmrD|gi|383808037|Rothia_aeria_F0474|0|0|1|True|ACTINOBACTERIA
-------MPNNEWRPAALWAFKAYEDFLNYFLKKLERFVAGLLIRRIHSNYRAAKYAELLRQLLNGDLE-AK
-EEQEMMKQLTEIYLQPQCRYILMHLNSLAAH-YEVSKKIAIEHVLPQHDSEPAVEYWTNRLGNLLPRKKRR
EAQGFEFEKKKEVYDSIIFTLEWTPTVVEARHRHMLNTLYDVWSL
>GmrD|gi|182682687|Xylella_fastidiosa_M23|0|0|1|True|PROTEOBACTERIA-GAMMA
---------MQNYVSLPFGHMGFLITTVNT--ELIKAAVVFLRRT--------------SLSIEPESL-AAL
TAQRKCVAALGDVYEDLPRMALVLRFESLVCP-GVQFDTVSLEHGLPQTGDEDERDGWRHRLANLVPGNKNA
SASNDDCAKKKDAYKASPFLLQWTPTLLAECQQRLVGVLKDHWNL
>GmrD|gi|218692734|Escherichia_coli_ED1a|0|0|1|True|PROTEOBACTERIA-GAMMA
DSIRLSNLGVDEWIPPVMAFMNRMADDFSQFITAFEKVYMHGWLKKQIKSQREMVCYSALVAINNDM---VI
-ADSGFIAALEDLYEPRPIKAILLRLDMEQQE-SVIKGRITIEHILPQANEPQEHVYWLHKIGNLTLGSKNS
EAQHYDFIKKKSIYSKSSFDLKWGLAELKMRHEKMKTQLKKLWLV
>GmrD|gi|307107440|Chlorella_variabilis|0|0|1|True|PLANTS-CHLOROPHYTA
-DANLGRWKKRAPVLVMLVLFSKRREALLACLADVERLLVCAVLCKWTPRKRKERWLQVLEDLGCGRAALPP
-EEAAARAALGPVYDTYAPRLLLMRLNEFLLGADASYTQLTLEHVLPQKGSPEQHAHWVHRLGNLVLSRKNA
AAGMLPFQDKKKKYANVGV----DPEVLQQRQEYVLSLALRCWQL
>GmrD|gi|17232651|Nostoc_sp._PCC_7120|1|0|1|True|CYANOBACTERIA
EQQERKVLRHTLCIPLLLSY-----KEFIEVIDILERFAFRYITIGAHAEKIST---IYYDHIRQAPLRSEL
K-QETFESLLQLSYQDNSIRHFLTTLEDHTGGKPKPNSKVTIEHIYPQNN-EEL-EPWKHDIGNLSFGRNNS
TASNKLFADKRNLYELSNVTLRWNIQQFQQRKIKLLKMAKKIFTV
>GmrD|gi|15612022|Helicobacter_pylori_J99|2|1|2|True|PROTEOBACTERIA-EPSILON
------------------------------------------------------EENITIENLEKNFFLK--
------ESIHTKWYKWG-LNYLLYEYELYHNETTLNFSIESIEHILPQKGK-AKNPHVVHALGNLLLKNANS
SLSNKPFDEKRKEYAKNAS---FGITEIQKRSEKLLDFLIARYRI
>GmrD|gi|387782929|Helicobacter_pylori_51|3|0|1|True|PROTEOBACTERIA-EPSILON
EGLLWNALNDNAFLPLLLSLTIQRAKELESLLEHLERFGFLIYGVGKN-TAKNEGDKITIEDLEKNFLLE--
------ESIHAKWYKWG-LNYLLYEYELHHNEKTLNFSIESIEHILPQNGK---NPNIVHALGNLLLKNANS
SLSNKPFDEKRKQYAKNAS---FGVEQIKERSEKLLDFLIAHYRI
>GmrD|gi|335042810|Methylophaga_aminisulfidivorans_MP|0|0|1|True|PROTEOBACTERIA-GAMMA
SVWLECRIGIEPVAPLIMVFQQEKN---IKLLKSLEKFMFFIYLVQHFLDVGAYQFLEISAELTTGKALESL
S-KNIIKDSFRGFYNWR-IKYFLYEYDLNLKESKTNRDHYTVEHIYPQRE-SKEKSVLRHSLGNLLPRAKNS
SFQNKCFKDKLGSFACKDS---WTANDILERGIKLLNFMESRWDI
>GmrD|gi|380519537|Campylobacter_coli_111-3|0|0|1|True|PROTEOBACTERIA-EPSILON
-------------------------------------------------MIIVE----------------KQ
NEN--------EVSRNFDTKYILFLYAYVY-DFKQVIGSLEVEHILPKQQNEQSHFEYLENIGNKILKKSNI
KCIDNFFAKKQIEYNNANLKELWTKEDIDNRAQAIYSKMVEFLQG
>GmrD|gi|389865768|Modestobacter_marinus|0|0|1|True|ACTINOBACTERIA
MPARLAVFGIVQPAPLLLSIMRARTAQLIKTLQVVERFHFQHTIVQLRSSGVSEMYAKAARELHAAGIRGKL
IAREQFILSFEFFFTNEHVRYVLEAFLREA-S-PATANDLAIEHIMPQSR-RGAAFETVASLGNLLLQALNE
KLGSKAFAEKKRIL-DEGSSYGWTGAQVVMRTRLLAERADQIWKL
>GmrD|gi|162448486|Sorangium_cellulosum_So_ce56|0|0|1|True|PROTEOBACTERIA-DELTA
---------------MLLVLLDANLTQWKSILAILESYLLRRAVLGWTTKSYNRIFLNLARVLRTAGLRVTL
SSAAQFSEAWNNAYELTSVVHILRRVGEERL--SERISPLAVEHIMPQN-ETKRRSDLVQTFGNLTLQALNS
TVSNSAWITKRPAMSASLLPIQWDEEAIQKRGKDLLNKALKLWLG
>GmrD|gi|254558064|Lactobacillus_plantarum_JDM1|0|0|1|True|FIRMICUTES
NTYQIRLFNMKQHRPIILAMLLTNKTEVNQVLEAILALTVKNFFFEQKANTIEKKFADYANLMYTDHLLNNI
RNLEQLKVSIEKRMTKPNIAFILREAYNYSYH-NELEN--DVEHILPVHNSDEDEREKTSNIGNLTLDKDNR
SLKNAEFADKCEKY-GSGLQENWTIREIQNRAIRMADKIVAAFSA
>GmrD|gi|171778455|Streptococcus_infantarius_subsp._infantarius_ATCC_BAA-102|0|0|1|True|FIRMICUTES
KEIKLTSYPNEFWKYPVVIYYLHYHDDFLIFLKRLLAVLSAKYIITPTINAVKTGILNLNAEIINSANFDEI
DLS--------DKIKTAHVRMILKIIAYQH---QSELEKWEIEHILPQK-SDSEVKELVEHIGNKIPKKLNI
IASNGYFAKKKESY--SKVGILWGLDEIRERDIRISDELVGILND
>GmrD|gi|395876843|Streptococcus_mitis_SPAR10|0|0|1|True|FIRMICUTES
--------------------MDKLLSFETVFGNGFLKYFKEQEKKYFKLNDYKKVIEKFVDDE-----QRER
-----------NYYSRKHTRFLLISIEKFQNGRSIDFLIWQLEHIIPQ--P---DSD-KNKLGNLTLRDTNV
KISDKDFNGKKKVLSESMFYINFEKSDIDKRLSDLTNDLNDII--
>GmrD|gi|153820055|Vibrio_cholerae_NCTC_8457|0|0|1|True|PROTEOBACTERIA-GAMMA
DYCR------IIKFPLLLIAYRVYLQSVKLFIETLWQVRYQFWVVERDDATTYQ--------SNDTYLQSVR
NEG---------------EHYWFQKLEYLIWKFKK--SKNSVEHVHPQNN----DCETLNSFGNLVLPGENS
SYSNQDVDKKRIDFHFDALKL-WGKQQIDNHLEDMMAVFAQHYKH
>GmrD|gi|57506055|Campylobacter_upsaliensis_RM3195|1|0|1|True|PROTEOBACTERIA-EPSILON
SYLL--HLNVADTYPFVIKYQLFRNK-LERVFKALEVIAFRDKLVAKIRDKLNGFDSVEK-------LESGI
K-KEKVKEA-SEQYTLEKAPYIFMRYENALRGYIFTL----IEHIAPQTE-EEFKKFYLNCIGNLMLQSHNI
SIGNNPFADKLQSYEKSPIAQ-WDKDSIDKRHKKLEEFVKT-WSL
>GmrD|gi|83319544|Mycoplasma_capricolum_subsp._capricolum_ATCC_27343|0|0|1|True|TENERICUTES
----EIAIRNDIHFPLVFYYDKYYQITVIKYIKVFSSHIIK-VISDSRLSLFI----NMIKEPEEIKTHK--
-FNEQFLDSC-IPASWI-SYSLVYIIQ-ISLKQQKFYFIPSVEHIMPQNN-SEKHKFYLNQIGNLVYSDLNS
SLGKRVFKEKKIDY--KWKII-WNFEIIKKRTEKLAEYVYNIMED
>GmrD|gi|217034784|Helicobacter_pylori_98-10|1|1|2|True|PROTEOBACTERIA-EPSILON
-Q-DLRYLPSRYWASILTTLYVKYP-DFDALKKLLVSYYYQIWIAGGTITRIKQTSINIIKNVKSNKIQELI
LSYQYHYNLWSSVYPSNWVRPVLALANYFMVEEKPHFAETQVEHILPQKGSKEKKEEWVNNIANLTLRKKNA
QALNGDFDEKRKIYVISCYDIKWDEKSLQKRYDFLYGIITPILQ-
>GmrD|gi|217033162|Helicobacter_pylori_B128|1|2|1|True|PROTEOBACTERIA-EPSILON
-Q-DLRYLPSRYWASILTTLYVKYP-DFDALKKLLVSYYYQTWIAGGTITRIKQTSINIIKNVKSNKIKDLI
LSYQYLYNLWSSVYPSKWVRPVLALANYFMAEEKPHFAETQVEHVLPQSGSKEKREEWVNNIANLTLRKKNA
QALNGDFDEKRKIYVISCYDIKWNEKSLQERHDFLYNTITPILHI
>GmrSD|gi|217033221|Helicobacter_pylori_B128|1|2|1|True|PROTEOBACTERIA-EPSILON
EGLLRNALSENAFLPLLLSLTIQLAKELEGLLEYLERFGFLIYGVGRD-TAKNEKGNIAIEDLEKNFFLE--
------ESIHPKWYEWG-LNYLLYEYELHHNETTLNFSIESIEHILPQKGK---NPHIMHALGNLLLKNANS
SLSNKPFEEKRKQYAKNAS---FGITEIQERSEKLLDFLIARYRI
