# Supplementary material for: Phylogenomics and sequence-structure-function relationships in the GmrSD family of Type IV restriction enzymes
Source: BMC Bioinformatics. 2015 Oct 23;16:336. doi: 10.1186/s12859-015-0773-z (PMC4619093; doi:10.1186/s12859-015-0773-z)
Supplement: Additional file 5: — The alignment used for the calculations of the double-domain sequences tree. (FASTA 53 kb) [file 12859_2015_773_MOESM5_ESM.fasta]

>GmrSD|gi|147675278|Vibrio_cholerae_O395|1|0|0|True|PROTEOBACTERIA-GAMMA
VQTELLTLEKIY-YQFSIPSYQRPYVWSDDDVLLLFRDIKEAC-PNYFIGTILSSRIERIYELIDGQQRTTTLMLMTIAFKYAG---------RLQQQQLGGLAG----YLKQMGVALDVLTKEVGVSAEAMGDYLYRQVQWVNNIVPTQMDLNRLFATMNTAGIQLEQADILKAKLFKHI--DKAQYDAMWVACE-HLENYFERNV--------AE--RF---LSGLSIAELAQVSSIPDDYCR------IIKFPLLLIAYRVYLQSVKLFIETLWQVRYQFWVVECDDATTYQ--------SNDTYLQSVRNEG---------------EHYWFQKLEYLIWKFKK--SKNSVEHVHPQNN----DCETLNSFGNLVLPGENSSYSNQDVDKKRIDFHFDALKL-WGKQQIDNHLEDMMAVFAQHYKH
>GmrSD|gi|385803540|Haloquadratum_walsbyi_C23|3|0|0|True|EURYARCHAEOTA-HALOBACTERIA
MQTRTETLASLY-GLLDIPSYQRSYSWEEPQLADLIEDLRYL-ESNHFFGNIILDKKDDVYDVVDGQQRLTTALILLHVATQ-----FDFVRPRLMQEEFRDSLFGSAGSQEHLEYAKEYFESKFAREIS-ERLRYDCKVNVVE--IDNESEAASIFESLNDRGKPLSSLDKTKSFLMYMDALETK-IKQRFGSIYFDEDSVQRFHWGIYDGYDSDRLREKYR-KIDEYTQNLREAASAFA-EVERLALGRANALPVLMAQMEYGDDKMAEIIQACETLIFRVYATGRRSDTGLGLAHSIHADLFED-VLNRLD-TDRFERDLDEFYDSMSIRYLLYHYGERLGQPDLEQTDFEVEHILARG--REDFEDQVHRLGNLTISYWNKSLSDLPFMKKKNAYKSSVLRV-FSREELEEREQKIIDFADE-WDT
>GmrSD|gi|397606630|Thalassiosira_oceanica_CCMP1005|1|1|0|False|PROTISTS-BACILLARIOPHYTA
LTVAREHLGNLFAFLFTTRKNIREYEWGECGAFVLIVSTLRLTAGPLELSTIVVMETQKLYDLHDGQQRLATLCLLLAALRDYFVEEARIPRRR--GKDNRSILSN---DQQLLLNAYDYFTYRLHGRVIEFFDNLKDDVF-LLVGVTSDTKMARNIVMGQGKGKNREPVDELKGIVCFN-ETEQDNLLQEWNQLCDFFEDYMTLYCRGGLDG--RHFYEKELK----LLERLE--GDSFSGSATFAATKIDVALPLVFLGEYTKAKSMINYLAELEKLALW-MMLKPKPKD---------RRLEAIKLQN--------EEIDRGEYGKGAGKAVLERLNEFEL------KTLQLEHVLPQKVR---ANTWLNRLGNLALQKVNAKVSNGSFDLKRKEYTGYSD---WSPKEVEGNHSRIIDLAIKVWKL
>GmrSD|gi|206900774|Dictyoglomus_thermophilum_H-6-12|1|0|0|True|DICTYOGLOMI
ISAKEKSIRELLKKRYLIDYYQREYKWQTKQVKELIEDLVECFYSKYYLGAIIICEKDAQKYIIDGQQRLTTLTLLLIYLRNILKAKL-SVDVNI-ERKPDELVKGNVPSIENLIESYKEIPTFFDKAFLYFSDWLIENVYLVEITTHVEEDAYKIFETMNDRGLSLTPIEMLKSYLLSRITNKRNEAAKVWREKVNEDSEAFKAWMRGKFANSIDRIGTEMHRFYKFITKDVKFYSERYKKGLELLGF--TLQYPVLLAINIEDDK-YQIVGDFLDIVFVRRLWNGIDYKNMQYICFNIIKEI----LGEILLKN-----NF-KLISFRRVHYILARMTDFVEVESGLKNRYEIEHIWSKNE-LSDFEEHRNKIGGLLIKSFNASYGDLLYTEKLKHYFGQNL-LKFGKKELEERQELYCQLADIIWSP
>GmrSD|gi|307352467|Methanoplanus_petrolearius_DSM_11571|1|0|0|True|EURYARCHAEOTA-METHANOMICROBIA
FTSRKTGISDILLIKYVVPPYQRDYSWEVEQLDKMWEDLNESV-NSHFLGSMIFQISGKEYIVIDGQQRLATITILLAVIRDLLAIRINYLKEKLENDFFYNCIQKFSDTNKKIKDAYFYFEKRIQKYLNNITKTIRGNLILIETLVVSEEEAYLIFETINDRGLDLSVSDLFKNYLIRKSQDTRDEIVGIWNEIAK-IRPFLLHYWLYKYEDTTKLF-SKLHEKVLNFVTDLKKEAIVYSD-TVLNILGITQCMPILMSSRYHFSKEFKKVIKVLINFTFRYRTINLANNAQDRVFKIITKKLRTGDISQQLKDIEEFKGNFIKEFRIPKAKYLLEQIELKIKD-YPENKSLTLEHIFPKN-NIENSEKYVYKIGNMTLLKMNKGASNYIFPKKRDEY-NSHMKIEWNETIINERSANFANLALDIWKL
>GmrSD|gi|261350720|Methanobrevibacter_smithii_DSM_2374|1|0|0|True|EURYARCHAEOTA-METHANOBACTERIA
-MNELQSLSQIFQKIFRIPDYQRGYAWQSQQLRDFWEDIVNL-DRYHYTGLLSLKKLNKAYHIVDGQQRLTTFVIMLNEIIEFTFENIKIRPP---PAEYYKVLGQEYGYTKNLKYAKEFFGNELIEGITDLYRKLTLKLMFNIHEIEDDYDVFVAFETMNNRGKRLTNLELLKNRLIYLTIALRELINKAWSEVYLSDDEFLRAHWIIYYSYSRKFLLRKFS-EIIDYVNSLNETAEYWYDVWIENRIGIGYFRPIVAVLIPRLE---IAFYKAVERFIFITFRMMYQSSYKSSDYYRKTHEVYMENVTEDLI-DTRMNKRFQGFYSWR-LRYFLYEYEYSLA-SKYKLDKITVEHILPQTL-PEEIKTLSASLGNMLPQSINSKLQNDSFDDKK--YSKEDS---WDAKHIYDRGMKLLSFMETRWDF
>GmrSD|gi|108562912|Helicobacter_pylori_HPAG1|2|1|1|True|PROTEOBACTERIA-EPSILON
MKAGEATLLEFFENQFVIPIYQRLYSWGKEQCKQLWDDIIKIGMNGHFIGSILYVR--SPLLIIDGQQRLTTITLLFIALRDHLCQKIQYISDKLFPRDTLSLIDKDRRPSLKIMENFKLFEEWITDKLETIFKGL-EKLMIVWIALKEKDDPQLIFESMNSKGIELTQADLIRNYIIMETEKQEDFYNQYWRAMEDLFDKFVRHYLTIKTGKIPKRVYEAFKDEIEDLLKDLQKYCGYFCADLNLVDLEMDVIYPLLLELYSDYSQDFIPIIYLTESYICRRAVCGLGTNSLNKVFPFVTKKINKDQIKVHFGQRDEFKELFTDFYHFQKREYFFERLENFERKERVYTHEYTTEHIMPQTEEEAIHEKYLHTIGNLTLTGYNSEYSNNSFQEKRDMFKQSPLRLQFGEEEIEKRANDLADLALKIWTY
>GmrSD|gi|118575837|Cenarchaeum_symbiosum_A|3|0|0|True|THAUMARCHAEOTA
-----M--GGIL-TRYTIPDYQRRYIWPSESVEILYEDLVLDY-EGYLLGPIVTKQVSRCKEIIDGQQRLISMTLLFCTLRDCVIKSINLENRK---REIKICA-----LKHRLFSNYFELFSSVITAIRELFDRLKAYTYFISVMIQHDDYTFPVFQSLNSKGQPLHQSDLIKSHLLSIAKKFYDEVIGKWDQITKKIDELLYHTALSRECEDKNDMYKSTK-QINDYLENLEEDAEIYK-RYAYDQIGARYFKRAIIAH-----SDAVKLLDCLVKFFFVYRTIKKDIDLLKSVTCKINQK-----LGE---KGDEF-DNL--------LKYILYSIEYKLQT-----PNLELEHILPQKK-APKPDEYKNDLGNVTLEKFNKDIKNHGFIRKRDDYKASKLEI-WDVKQIEERRENLCKKAEEIWDL
>GmrSD|gi|295107673|Gordonibacter_pamelaeae_7-10-1-b|2|0|0|True|ACTINOBACTERIA
MDAGKATISGVF-RLLEIPFYQRAYVWGEEQWERFLGDMEFV-KRPYFLGSIILKQESEVRTVIDGQQRLTTMVIFFKALCAKI----DVEEVALRYRQDEKVVNATGSGSSAIIGAYNYFLKNIEKVDR---NTIKSNVQFVCIDLTEGEDEQQIFDTINSLGVRLTTAELLKNYFFNR--ENEQAFKDSWEDVFTLIDLFFDAFLQIMVQDKASNLFQSYKD---EVLNAMNAYAAVFERSTEVFGLKNSTLIPYVLYVRKSVEE-QAKVFATLESYIVRRMLVRATTKNYNRLILNEVKD-----LRKALETYAEVRSAFECLYNLQ-SKGVLYLLESAIRGMSSTANQYTLEHMMPKKRNATRRDRKLLTLGNLAIHSLNASIRDADWTTKKQGYKD-GLALAWGEDDIADRAEWLANKALEVWR-
>GmrSD|gi|390942673|Belliella_baltica_DSM_15883|3|0|0|True|BACTEROIDETES
MDFYRKTTLGLFDKSFEIPVYQRAYSWEKDQWQTFLNDLLEQI--NYFYGNILLETVKVKYEIIDGQQRLTTLTIFIRSILNVLQTKENLNNIKLRYRACSLIIDNQKKSQVRIKEAKTFFVTELTDILLRVLTKI-ETTDLTIIELEGKKDSALMFELENNRGKDLTNMEKIKSYFMYQMESNIENVSNIFKLIYLNEDSVLIYHNNAYIKGYN----EVFK-WIKKYISELHTSFSNMKSKLS--KINAAFIYPFVIRYKYFGDK-LNTLFNILEVLTFRARLIANIQERLNSFKGDLIN------LKQEIK-ETNTKNY-NGMYGNK-LNYLLWEYENSIQNFSL--ENEQIEHISPQTGGEDFVSEHLNSLGNLMLGSHNASIGNKAFKDKLDSYKANPLLN-WKTESIEKRHKKIVDFAQK-WSF
>GmrSD|gi|327188766|Rhizobium_etli_CNPAF512|2|0|0|True|PROTEOBACTERIA-ALPHA
MRADAYPLEIVLSQQWVVPVYQRHYEWETRQLPKFWADLEDEAFP-HYFGAIIFSEPKRKRYLVDGQQRITTFQLVLAAIREVALVDVLYFEKKLWYRKLQDIAENTPAQAPNLLRAYMFLLDAIEAVLSAVVAGFLSGFQIVVIQLDENDDAQEIFASLNGLGKPLSPFDLIRNDVFHRAEDDQKLFDERWKLFEARADHLVSHVVIAETGREAGKIATEYQRTVGEELDVLIGHAATYKGLTHLRIWDLSTFHPLILAINGLTLERKTELFKLLESYIVRREICGLTTKNYNKVVIGCVKEVRKEGLRKHISSRLEVAEAFRRSYGVIPLRYILEQLEYGSR--DEVTDNLTVEHVMPRKAPMDTRQRSIDTLGNLTLEALNPSIGNGKWEAKREKA-KSLLALRWSETEIGARATRLSVTSNRIWPR
>GmrSD|gi|217034644|Helicobacter_pylori_98-10|1|1|2|True|PROTEOBACTERIA-EPSILON
MKVIESTINDFFVTIFSIPVYQRNYTWEEKNCEKLLQDIVSISKKTHFMGSITYILHHQEFVIIDGQQRITTLMLLLKAIETKIKKEIDNLLSRLKSKEADLVMQDRWNGRSHIKENYKFFTKEIGYRIEEIYGAF-LRLKIVAIGLLGKDDPQVVFESINATGVQLKGLDLIRNYLMMGEDRQKHLYDTYWVPLEKDLNDFIKTYLRIYFEYKVREVYCTLKADIQGLMSDMREYGRIYQGNLRLVKIKFGVAKPFVLRCARDFEENFHEILQILISYFVRRSVCGDSTGALNRVLYSLHRQLGENVLKCYLGAADKIKAAFVNAYSANQCKFILLEIEKLSNAEPPKEENLEVEHFYPKTTQFTFEQDYLNNFGNLTLSGQNQKLGNEPYEAKIVL-QYSSLHLDWGIEEVKARSEYLADQFCQVELF
>GmrSD|gi|28867280|Pseudomonas_syringae_pv._tomato_str._DC3000|2|0|0|True|PROTEOBACTERIA-GAMMA
MQPSKTTVTGLFNHQYQIPIFQRGYVWTLKQVGPLWADIQDRALQKHFLGSIVMTPVPAAFEVIDGQQRSTTLQLLLLAFRQAAIPQMLLRPGKIWAQDERRLSDAATDERPLMIQTYLYLYHACSSRGEALYMALSDLMQIMTLTLEAEDDPQIIFETLNARGEPLLASDLVRNYVFLEAKDVPTLYESYWSPFDPRIDLFFYNYATLRSQEVTSHVFQSFKTDLEAELGRLVASSTHFKTYLAVRSLDVSTVTPVYLALRERLDTELKQALSDLASYLTRRTVCGSTTKGYNRFFMRVLQSVSAASLRETLLEIASFSDKWHAVYKELRTCGVLRALEYAARQASNHVSDLTVEHVLPQSKSSQLRDIAVHGFGNLTLQPLNSSISNGPFTDKRSRGQSALLL-TWDDVAIENRAKALLKAALLVWPK
>GmrSD|gi|344045394|Corynebacterium_glutamicum_S9114|1|0|0|True|ACTINOBACTERIA
MEADTKALKKIMTGRYVIPTFQRDYEWTRGQWELLFEDLDSVAVAPHFLGAVVCDQLPTLSAVIDGQQRLTTLQLLVRGVLDVLARQVKLEPEKLWKRDVPVAMSDEVPDHLYL-QARRFFADSV--RIDDFVDALLDLFKLVVIDLDDNDDAQVIFEVLNGRQTPLSASDLVKNLLFLRGQELEELYDAYWAEFDARRDVLLSVWLTAVSGTEAGRLYGEVRQKTKDILIELSEYRQAYKSRLALVILKLQTAVPLLAWLRTLPAADHERAAGAVESWVLRRMILGANTRGYNAAFLGVLKSAQAAAVVAALALADEITSAFQRFYGRFTIRLILGAIDAQMRKTEPAVAQLQIEHLMPQREPTSERSAAVDQIGNLTLSAFNQGVSNLGWDQKRPEAAQSALQLLWDEETITARGEALADIACRIWPR
>GmrSD|gi|393171062|Rhizobium_leguminosarum_bv._viciae_WSM1455|1|0|0|True|PROTEOBACTERIA-ALPHA
DVPEEANFYDLVANVLEIPLFQRPYMWKESHYKALLQDISLIDNGAVFLGVIVSFGRGPTWMIVDGQQRVTTLYLSVMAAVEVAASDIMYLVRKLVNRGQAIWKRITTVAEGLMLSQYMRIRSELIFGLNHHVEILTSRLSVVSISLRDPTVAPKIFERLNYGAEPVTVADLVRNEVFAR-STAMHLFGTRWEPFVADLDRFLFPYGLIYNPNIKADLFAALRK---QIIEDLEQFQPAYLDALKIRSGRPSSIYPFLLKLLRAFESAACGVLDGIESFLFRRAVVGIEPTGLHAVFKGLWQELTSEALRSVVRISEEFRAGVNELYRRKIATYAIREYELGLE--GESPDIHQIEHIAPQSTE-EGYEKLVHTWGNLLPSSMNPSTGQSEFASKRTAY-ADSIFAAWNAAAIRDRSKSIADWALTRWRF
>GmrSD|gi|89097276|Bacillus_sp._NRRL_B-14911|1|0|0|True|FIRMICUTES
FHPEDKKIKDIFGNIYQIPDFQRDYSWEKGNFEDFLQDLLTVSLEDYFFGTFLVIGDYEKRIVVDGQQRLTTMTLFLAAIRDIIAHQYDLVITKYALPILPVNILNINDGQQLLLETYEWFKKQLLTFLDNLGNQLLK-STVIVIYSADEQSANIMYRNFNFRGLPLSGPDLIKNELFELLDDSTGSAKKLWTKVEGSMSTFFIHYFSSKYKQASKNLFPIFLNSYQNFLNEIVKESAHYKNMIKLNELEVTQVRTLLLGLFFAREKQFKKVIYNILLFQSLF-VMSSASNQIRGIYSKYGKIFRKNTLYKDLAAKESILK--SLNYNHKVIKLILTILSEEKQE-SGQKSEASLEHIIDQS-----DLESRYSLGNLILQRKHEDI-----EDKKEMY-KSEIIMKFSTNDIENRNQDILTQYNYVKKQ
>GmrSD|gi|385220550|Helicobacter_pylori_India7|5|0|0|True|PROTEOBACTERIA-EPSILON
MKATQSTVNDFFATIFSIPVYQRNYTWEEENCEKLLQDIVNISKKTHFMGSITYILHLQEFVIIDGQQRITTLMLLLKAIETKIKKEIDGLFSRLKSKEAELVMQNRSHGVSHIRNNYKFFTKELGYRIEEIYGAF-LRLKIVAIGLLGEDDPQVVFESINATGVQLKGLDLIRNYLMMGEENQNRLYNTYWVPLERDLNDFIKTYLRIYFEDRLREVYYALKDNIQGLMSDMCEYGRIYQGNLRLVKIKFGVAKPFVLRCARDFEENFCEILQILISYFVRRSVCGDSTPTLTRVLYSLYRQLEENVLKRYLGMADKIKAAFVNAYAANQYKFILLEIEKLSNAEPPREENLEVEHFYPKTTQSTFEQDYLHNFGNLTLSGQNQRLGNKSYEAKIAL-EYSSLHLDWGIEEVKARSEYLADQFCQVGLF
>GmrSD|gi|153824658|Vibrio_cholerae_MZO-2|1|0|0|True|PROTEOBACTERIA-GAMMA
ILTELESLDRQFNDKIVIPLYQRSYAWDDINVEVFWQDIKESIRDRYFIGPIVSKSIGKEVEVIDGQQRITTCLALISIVRRMCKDA-NYDFYRYQNYIYDEFIAKDTLLLDCLDSLWGFI----LPLLRSVAVYVLEKLQILNIRVSDESDAYLIFETINDRGRELDTMDLVKNLIFSKAGPAFEKVKNNWIRMNN---DFLYNFWTSYKGRTSQNLFTQIRASVVDFSNDITQAARVYSYETRLKELSAKVIHPIIMASLLKF-DEFNKLLKYLIIFQVRYVLIEHHTGKYSNAISNIPEKINSKEVARALKDIQEFVDSF-KVLTCTTAKYILSSIEEAQGN-AIKVKIVNIEHLLPQE-ANQEYEMWANRIGNLVLAKLNKEAARKPFIEKKEIL-SEVIKTYWDKSEIEKRQAELAKMALKVWSI
>GmrSD|gi|75907960|Anabaena_variabilis_ATCC_29413|1|0|0|True|CYANOBACTERIA
MKASETKLQQIIEKQYLVPLFQRPYSWDKVQWEALWSDIVELYPHPHFMGSIVTMPTQSKFLLIDGQQRLTTIFIILSALRDRAAEEINLVPFKLESREAHHIINSESH-SSGISQCYLFFQKKIGLELQRIKKVICSKLSLVSIVLDLDDNPYLVFESLNAKGMPLTQADLIRNYLFMRISNQESVYTDYWKPMQNNLTDFIRHYLNK-SGFDVSEIYFATKEDSLSYLKDLYIFAEYYALNIRLNRLDIATVYPFLLNCYDDWVEEFISILKIIENFLIRRFICNVQTRGLNRIFALLYSEVSKRSLKLSL-RNAEFKARLDKLYGGNRTKLILESIEESFKKEKVSF--LSIEHIMPQTNEAITHELYLHSLGNLTLTAYNPELSNNDFLYKKTHYKNSHLELKWRREDIEARAEYLAERALQIWDY
>GmrSD|gi|226229134|Gemmatimonas_aurantiaca_T-27|2|0|0|True|GEMMATIMONADETES
MDAKPCQIIEFFNKQYLVPLFQRPYEWKQNHWKTFWDDLLDRYSVSHFTGAIVTAPARSKHLIIDGQQRLTTVALLVCAIRSLVRFRKLLIEDKILFREAFALVRGRPI-GTRVTEAYDFFRDCLTIDLERFIETLNSLITVVSINLSDADDPYLIFESLNAKGAPLTQADLIRNYVLLRLQAQEEAYSKYWVPMQEYLTEYMRQYLMM-SGEEVSEIYAVLKRDVLDRLKELHSCAVLYSSAIDLRRLEMSVASPLLLRLLSAKAGDVLGVLAALESFFIRRMVCRVPTNQLKRIFLGLTRELPQEYLANGV-RREEFRNEWVPAYSGSNCRLVLETLEADYAKEPASF--ATIEHIMPQTTDERVHEQFRDTIGNLALTAYNSELSNAPFEKKVLLFHKSHFESKWNASSIQNRGLDLFARACRIWSR
>GmrSD|gi|159897074|Herpetosiphon_aurantiacus_DSM_785|3|0|0|True|CHLOROFLEXI
IESETAPIGDFINEALKVPVFQRSFAWTEDEIKLLWDDITAIIQPEYFLGSMVFKKKDGYYEIIDGQQRITAIYIILSCIRNIYNEWFNFKI-KFQNPFFQKYIVSESNLGKAIKQIYSLLIERQSDALLSIHNIIQKHIYVLILKVSDEADAYTIFETLNDRGLGLTTMELLKNHIFEKSGMYLPSVQNEWSILRD---RFIHHYWTSIHGRTSPQLFRLMRKQAVEFARSLRTSARLYAHQTRLDILDAQQVMPVLLAAVQKF-TEFRKLTYALVVMAVRYNLIELRTGVISNYYSDIPKKIHSGEVCREFRSIEEFEEAFSKVLSDAKSRYLLIELEKNFNG-GSSQRKVNLEHILPQN-NGDDLRKYIYKLGNQALTTPNKKSGAKGFIYKNTNY-ETQIYYHWLPADIIRRQKELAKQAVKTWRI
>GmrSD|gi|70725232|Staphylococcus_haemolyticus_JCSC1435|1|0|0|True|FIRMICUTES
IDSRHQNISELVFQPFFIPEFQREFVWEKKDVEELLIDFKEDSLSGYLLGNIVLIANNMT--VIDGQQRLTTITIIFKALQSYAASNLPYMDLKIKFDYYRRLMQDQLNSDKNINEIYEYVFDFIEKQIIRFINYLMYNVYLIMTTAPSEAKAFQLFEVLNDRGRALEPLDLIKNLALKSIDSLKEEFLSHWKKFSISSSKFLTNYFLAIYGENVNNLLKFFKDDIVDFSKDLANISYIYATHQYYEVIGIEQAKVMLMPFYSLTNLILKAIIRYVTSVLFSFN----QTNSIESFIPKMIKKHYEDKLIDDEI--DDIKASLPKRLENKNALLLYRLIEGLISN-AISKKQLTIEHILSQKDDAEEFAQYKNKVGNLTLNTDNSSIGNKKFIDKLAHYEDVEFLLKFTKSMIDTRSNEITNLLDFVTNN
>GmrSD|gi|315224177|Capnocytophaga_ochracea_F0287|1|0|0|True|BACTEROIDETES
VEARSQKILNTLS-RFIIPDFQREYDWEENEINELLEDLQDV-NESYFIGHMVFEGKFNEFKVIDGQQRITTITIMLCVIRDLFAEGINYFAKYIIPPILQSYVQSIPSGEKKIIKAYDHFYTLFEQELKDLRDKILN-LEVIFVATSDNVDAYSIFMTLNATGKDLTVVDLIKNQVFHLYQPHIDEPNDTWKKIL-KAIKFFNNYWSSRYKKISSRLFKEFYKPIKDFLQQLLADSFIYRQPIYIEVFGVDVANAMLMSLIREYHDYITKALNSIEKFHFIHNAISNRSSGLDQLYSKYSRELLNATFIKNLEEKVKFEANFSLQYLSKSVNYVLRKIELKKQN-KNVEHNISIEHIYPEK--T-IEDKYISNIGNLVLVGLNSKIGNMTYPEKKNII-ESKIISQWSSKEIEERRNFLVEYTNDLWT-
>GmrSD|gi|260579005|Corynebacterium_jeikeium_ATCC_43734|1|0|0|True|ACTINOBACTERIA
TNFDHDTLAHLLQRKLSIPDFQRSYSWTEENVDDYWNDITRAMQEDYFLGTVVLADINGRQFIVDGQQRIVTTALTLYSISRAVQKKIFFADYKLQDFYYDRIINGASLNRSNLINAYARITEQIYEKLISLKNFLAKDAQVLLAVASGLSEAYVIFETLNDRGAALTTADLLKNFFLSSADDKVADALKAWTTIAE-LVKFIKADYTSRWGQVKKDLYKALQAATLDYLRNLESSLKIYDIDVRHRRFALEAPNAMFLAALRNW-KESTKLIKIATTWSIRAALSIMGGGTAERIYGDVAAKIDAGEVEAWFFNFNQFRSALLVNDKSMSVKYLLAKIELAYWKRIGKNKSITVEHIVANS-IRSVVKEYQHALPNLTLRSLNNAAADAEFSIKKETY-ESGFELKFEDQEMEDRCEMILDLALEAWPF
>GmrSD|gi|15611529|Helicobacter_pylori_J99|2|1|2|True|PROTEOBACTERIA-EPSILON
MKAEATTLLGFFENQFVIPIYQRVYSWEKEQCEQLWDDIIKIGINGHFIGSILYVLDGSPLLIIDGQQRLTTITLLCIALRSHLREEIEYISDRLISKDTLSLIDKNKRPSVKIMENFKLFEKWITDKLETIFKGL-EKLMIVYIALKEKDDPQLIFESMNSKGIELTQTDLIRNYIIMETEKQKDFYNGYWRAMETLFNRFVRHYLTIKTGKIPKKVYGAFKDEIEDLLKDLQKYCGYFCADLNLVDLEMDVVYPLLLELYSDYSQDFTTISTLTESYLCRRAVCGLGTNSLNKIFPFFTKKIDKKQVEKHFGQRDEFKDSFTDFYKFKKNKYFLERLEKFDTNEPVDTQKCEIEHIMPQTNPEAIHEKYLHTIGNLTLTGYNAKYSNKSFQEKRDMFKQSSLKLKFGEKEIEKRASDLVDWALKIWTY
>GmrSD|gi|319955102|Cellulophaga_algicola_DSM_14237|1|1|0|True|BACTEROIDETES
VKYLNKSIREIF-SNYVVPLYQRNYAWADDEIHLLLRDIYENYKGFYFIGTLVVLKR-GDFEVIDGQQRLTTLSLIAKKLDSS------L---KLQEESFGEV------TTNHLVSHFNEAIEYIEDGITGFKEYFFNQVQLVKVEIPSDIDVAHYFEVMNNRGEQLEEHEIVKARLLDKIKSGTAQFAKIWDACS-QMNKPIQRLFKK-DRAHFKADEDI---DTFLSIHQIL--GASILEDFE------IIDFPNFLMVLKLYFIDALKFINKLLFYRVVFFIVIED-EK------WVLQKPKMYYCLSMLQGDEIEKEFLITFNENRNPHFLFNFIDYLYWN-----YRNSVEHHLPQS-S---NIDVLDCLGNLCLKSGNSKMNDESPKGKADEYESLPAKQMWERGEILKHYYDVLELLERRNEI
>GmrSD|gi|336419381|Fusobacterium_sp._11_3_2|1|0|0|True|FUSOBACTERIA
FKPLSVSVSQLFGTLYRIPQYQRPYKWINEQVEQLWDDIWDAYVDNYFLGSIITAKTSGYIDVVDGQQRMTTLMILFCVLRDNYIDAIKILNNRLKHQSDSKTILEEKAPIYKFKNTAIIFKEKLSEERGKFVNYLFNRVQLIRIDCSNRDFAIKLFQVLNDRGMDLTAADLIKSYLIGLLKNYEQNFISDWHNMEELFTMYEYYLLANNPKKSLEELQELFK-NPNKVVANLRDFNLYDE-TNSLRYIRWMYWKTITMTFTEKY-KYIEELLWELRRFYYLSWIAGKTLSQIKQTSFNVIRAIKENKIKKIFEKDVLVKENLSEI-DEETIKPLLLLIEYEMTSSVPHFKEIQLEHILPKRYEDKIAGIWLRSVANLTLGKKNVEAANSPFPIKMEVYNTTSFRIQWDESALKDRWQWFIEQFEKALNV
>GmrSD|gi|380567916|Campylobacter_coli_317/04|1|0|0|True|PROTEOBACTERIA-EPSILON
NNQNQADVKNISNIFFEIPPYQRLYEWNKEQIQTLLNDIKTKFNKEYFIGNVVVSKKNVKYLLIDGQQRLTTLFLIGFYLSYK-----IIQKLRISKEKA----KEFAKICQNIPRALETIANWFNDDIAIFSNFIYSNVKFVFVELAQNTDLNRFFIRMNNRGKQLEKHEILKARLLKNI-EERIVYAHIWDICS-QMDNYIFQKA--------DRKISKLKE----TIDTII--NRSFSQKFK------IVDFPTFLLVYKICNGKAKAFIENLLKCRILFFIVDDEENS------YKIRRLDEEGVQNYLRLAEEILDQL--------PHYWFYRLEYYLWDGKNLKNLNSIEHVQAQSE----DDENIDNFGNLALSSFNSSLSNLDTQDKYL-YNIISLKLIWTFNKAQEHRRQMLEILKKSFNN
>GmrSD|gi|403515038|Lactobacillus_helveticus_R0052|1|0|0|True|FIRMICUTES
MKADSINLFDFLGTIFEIPVFQRNYEWGKPQCEQLFNDLLTA-QD-HFIGAVVYVTDSHIYRIIDGQQRLMSLTLLLKAISD--KDEIEYTKYKLKHADAFAVMNGKEYNPSKVVENYNYFKKRIGINTPQLYESM-DHFAMVYIELPGDENPQIIFESLNSTGVSLSASDLVRNFLLMSLENQAYLYKEYWIKIENAFTEFLRHYLIMKTHNLVNKVYDTYKNDSEAALADLYKFAKFYNEEFNVNVMESKVIYPYFLMLLEMRQDKLIELAHIMESYLFRLKVCRHATNGVNRIVIALCDK-DKAKEIYKL-NSSDLKNSLENLYKQRNAKLALVVLEENRTRETINFDNAQVEHIMPQRNNDKINDQLGGTIGNLTLTMYNQEMSNKIFSDKKEYYSKSNVSLRWNKDTILDRTKDLSNELCQIFAK
>GmrSD|gi|290892539|Listeria_monocytogenes_FSL_J2-071|1|0|0|True|FIRMICUTES
INSNFRSLGSYIMNVYKIPDYQREYSWEETELEDLWMDLSQIITESHFFGQIVIHIDKDEKLIIDGQQRTSTTVILLAAMRDLFAEDITFGRYKLIDEYFSNRIQFMTPSQKRIDFAYDYFYEKLYTVLKEFFSTFTEKCSVMFVETDDINEAFIIFETLNARGRDLETADLLKNHLFRVANKKIDVVKEEWKQMLD-TTKYIRHFWNSQNSFIRKDLYKVIRKEANNFMKDLLKLSEVYSDNIQINILGAKSFYPIILAMVKKGYKEIYEVLSCIEVLVVRNFVVGLVANKYEIEFSKIAFRIYQEDIMSLLRKNNDFLHNFSFEIKNKPIRYILKKINDSYSE-LTVLNKVHIEHIMPVK-TKEDHGEYLWKLGNLTLGEYNKKSTNKIFNEKKEVY-YSQVQLKWTVETIQERQKILAEVAVNIWKV
>GmrSD|gi|353212415|Hyphomicrobium_denitrificans_1NES1|1|0|0|True|PROTEOBACTERIA-ALPHA
YPTASLSISELLSYLLNIPIFQRPYSWGREQAEQLLDDLMEAASRDYFLGAVVLMDAPREFGVIDGQQRLVTLMTLLAVLRDLEVKRVQLAQGRLHERAVENNILLPGKPEATLIDVRDRFRAVLRAARKVLSDFIADRCYVVVIIGTDIDRSHQMFVVLNERGKKLQRNDILKSDILSRMTEDVGWVARMWDDMSEDFESFFGHLRTIFGYARL-PIVTGVRRGSEIFFRDIFVPAKAYAVEMPLNRLPDADWAPAAILALKQWKDRAAFLLAEIERLAMLTRLLCAGSGKRARRFAELVKAIRSDEIDERHPDERSIAFHL-DLHKRNPCRLLLMRLSDEMGS-SIGIDLYTIEHVLPQRSSAEARAELVDCLGNLVLQQENDRARNASWVEKKDIYKAPLLAVRWRRPEIEAREQRLIGLIERIWRI
>GmrSD|gi|332300414|Porphyromonas_asaccharolytica_DSM_20707|1|0|0|True|BACTEROIDETES
MKASDTSIFNALSALFFIPPYQRAYSWEKEQIYRFFDDVMRLVKQEHFFGTLVYKSEPNLNVIIDGQQRLTTSLLFCIALRDLSRADMTLTSNKLKAFDARALVRGDEEVPGKVTDAYKLFIKLLGLTIRHFITAL-QRINVVTILLYKGEDPQVIFETLNSLGKPLTLSDLIRNYILLGMKEQTKTYDKEWQPKIAYLSKFFRDYLQCRDKKPYKELYYQFKGSRDAFIKDIQSYVPCYLETIRIEDITSEAFKPVVLELLHMYQALLIETLESIRTYLIRRRVL-SLTIGENMNIPLLTSYLPAVALMDVLALRKEVRDTLRAFYKGLNSKFILGKMEEQHTKVAVPFKAVTIEHIMPQTNEEEVHQHYLHNIGNLILTEFNSEMGNKSFADKKSRLATSTIRYHWCEESILDHQDRMISLFLDTFSL
>GmrSD|gi|254293341|Hirschia_baltica_ATCC_49814|2|0|0|True|PROTEOBACTERIA-ALPHA
FKAQEITVRELFSDSLLMPPYQRGYSWTEKEALELVADLQDAMGRPYFLGAIVVVQNSDPVEVVDGQQRLATLSILFAILRDLSANRLHL-AKRLTDTPIREVIQKRGATPQHILSNTQAMREMLDKERSNLSNYILRRCGLVRVKVEDRDMGYTVFRVLNTRGKQPSANDILKSELFELALDEAATHSIAWNKFGTGFDELLKFVWTLHGKP--DDILSGYRDSARVFLEDMLPRVDAFEGQAWLRSLEHSSWRIPVLRYMISGDDVLTKFFREMERVAFAMQLTRPDGNFRLRRYNRISNAIENGDLFAEDSEEKMLSERLGRFATYRQRRSLSLRINSIING-VATPWDATLEHILPRNKSTNQHRELVDSIGNFTLNAENQEADRQDFEAKKKLFGDPSFALRWTPTTVRERGRRLADLLRAEWEL
>GmrSD|gi|385803550|Haloquadratum_walsbyi_C23|3|0|0|True|EURYARCHAEOTA-HALOBACTERIA
MDAEDQFLQSVFAKQFVIPVFQRNYSWGTDELDALWSDVQNLLSEEHFIGTFVVMPGNPEYLVIDGQQRLITLTLFLSAIRDYAAEEINYIEFKVIERDAFTIVEQESVAETSIYQSYDFLYSKIIETLDRLKQIIIQQLPLVMITTSEDENPYAIFETLNERGLQLEESDLIRNHVFMQLTEQDRFNDEHWMPFEVDLTEFYRDYMMR-TGEYVNEIYHQFKRTPRELVDELSYYGDLYLPELTLQYLEIGTAHQLVLNLLYRWDDELLETLHGLESFVLRRFICGRSTRGYYRTFPIAARSIEDDDLFAYL-QGTELLDNIRDMYNRDKTWLVLRTLEEQFGKEPVQY--LTIEHVMPQTDDERIHDQWLHALGNLTLSGYNPELSNRPFDEKRELLMESHVELGWTEKTIRERNQELAERLASIWRV
>GmrSD|gi|387783054|Helicobacter_pylori_51|3|0|1|True|PROTEOBACTERIA-EPSILON
MKPDKKSLKNILVAYYQIPIYQRPYQWGKEQCEELLNDLFENYEDDYFCGSLVFIQSDKTYDIVDGQQRLSTFILLAKVLATLYQRYLQWDRHRLDAKKDQDALDFFDD-KNSYLKNAICLKNYLIEEINDFIQWLYLKVNFITITCSDTDMALRIFSVLNARGLPLHAIDVFKVELLKKLEKDQEEFVFRWNALRILFSWYLTYLHPVTSGKNMERLADQFERTPSEYLKGVEDFNAYCE-Q-DLSYLASDFWRIILCTLLHRYSQDIETLKKLLVKFYYQNWVAEQKEP-KKQANCNIINALKEKKIISIVKENQNFREKLDHLYEKHQLRPILILVEYFMSEPKPKRNDFHVEHILPQKSSEEERERYTHSLANLTLGVKNTKASNLDFKDKKKIYVMICYKTIWTPKSLEKREKDLMSIIERVLTL
>GmrSD|gi|395228282|Citrobacter_sp._A1|1|0|0|True|PROTEOBACTERIA-GAMMA
YESKLMSLAQLI-RLFNIPIYQRLYVWGSDQIKVLLDDLVSAC-DVFYLGSTLVIEQGPLLDLIDGQQRFTTLWLLSVVIERLLREP------RIRESRFAALLD----KAAALSYAMQVMEGYFRIDLVKLGTFIRDRVQLVLTLVPANTDLNKLFEVINNRGVQLQHHEILKARLLALL--EREAYGQMWDACS-FMGAYVEKNL--------VE-------LRHHSLDDILDELTEPSNDVR------IIGFSMLLQVLRLFLNQIRRFIELLWRCRYLFHIIDDANEELRV--------NGYQSLQSMLYVL---------------SHYWFYKLEYILWAWQA--ARNSVEHVSPQQF----SSEILDCFGNLGLRSINSEYGNKPYVEKRARFRVDSLKL-WNDVLALAHQQQMLEEYNAYFSE
>GmrSD|gi|108563761|Helicobacter_pylori_HPAG1|2|1|1|True|PROTEOBACTERIA-EPSILON
--MKLLDLDGVIEGVFEIPSYQRGYAWQERQLKDFWNDLEHVSDKFHYMHSLTLRELESAFEIIDGQQRLATSLILLGLLAKTTKYSFIYGEA----F--RAI-TEEEKYAKNLIDAYTFFKEKIVGTLERMFDALTKKMLFSVVGLDNRIDPFSSFETINNRGKDLSTLELFKNRLHFVAENLQKKINDTYAIIYTHLDGFLKHFVEYYYGEKGKRLLEMEFNKIDDLLFYLSYSSKVWNENLLRNALSENAFLPLLLSLTIQLVQELEGLLEYLERFGFLVYGVGKN-TAKHEEENIAIEDLEKSFLLE---------ESITKWYQWG-LNYLLYEYELHHNETTLNFSIESIEHILPQNGK---NPNIVHALGNLLLKNANSSLSNKPFEEKRKQYAKNAS---FGVAQIKERSEKLLEFLIAHYRI
>GmrSD|gi|390943870|Belliella_baltica_DSM_15883|3|0|0|True|BACTEROIDETES
VTPKDFTLHSLLNEQFKVPSYQRRYAWKYPQHRALIEDIDMLLGDGHLFGMLILHTGYNTVDVVDGQQRLTTITILLKVLMNKFSSQVSLYCGKLEDPDYLNLLKGDLEKNRNLFDAYTFFDDFIEVWLDTFLSKLIHTAKIIRLDVMQAQDAYKLFETINNRGLQLSATDILKNFILGHAEDKLNGAREVWSELIP-TDDFFRQYVCGLYTRKISKLVEEFKKDILNYLKSILKAASCYSSKINLQDIRSFPSYIFLMHYLQMELKDVYKVLDLIGVTMLRRHVTQST-AYNDDIFAKLLRISFDDNIKEILKEDDEFLDNFPHELKQRVARYVLTKIEYFLRKGTTEIEDVHVEHIIPQT-GRINHKKYVNRIGNMTLSSLNISASNNPFAKKKGSY-SSELLIKFKFYHMEKRGKELAELAVKIWKL
>GmrSD|gi|220909524|Cyanothece_sp._PCC_7425|1|0|0|True|CYANOBACTERIA
IQPEFKPLIVIL-KLFRIPEYQRHYSWQSRQRQELFEDIRKLEERTHFMATIVCLKTKYIYDVVDGQQRLTTLVILLKAISIQLAKELNLKGR-LIDRLIRNYLKDAQKADRNISQAIKDCEKFVHPNTVNLLALVKNWLYFIFQSLEDKGAVYTIFEVLNSRGLDVDWLDKCKSLLMGLLSQHLNELHSYWSDIYIPGHEIIRFAATLKEESGAIKLSANDLI----NTVWLKEITSCLS----KNAVTDTQARLLAVSMLRKDLE-RDRLLEQWERTSFK--IFRKDARTKVGVAKKIRKDNVDD-LLQ-----SGVVEELKDFYSDWQLRYFFFRYEEYLSNGAVW-PNNTIEHILPQD-SESKHKELVHSIGNLCLPTLNSEASNNCFDEKKKVYEKANLIS-WNEDAINKRKEKLIKFAEQ-WMD
>GmrSD|gi|390942162|Belliella_baltica_DSM_15883|3|0|0|True|BACTEROIDETES
-MEASTSIKQML-NRIFVPTYQRAYSWDTKQVNTFLSDLEDYN-SKYYFGHFLFEEKENKFGVIDGQQRLTTIVIFLSALFARIIRPLNIRTYRFAYNQLDYVIDKSKKSAKRIVTAFDFFAQKLEAYLLKILETVQSASC-TTHPVTDESEAIQMFIFQNNRGKKPSNLEIIKAQFMFNVETLIDEIKSRFEKIYINEDDVLVYTLRVHFNSLW----KLLS-FIKDFTRSLAISFEHLTRSLI--SLGGGISIPFIIKYKFGL-D-ISQLCSSLESLVIRHRLIADITSRLNDVYQKFTSEISP--IIIRIDWWNELEKALNS------AKFLLWKYENHLES-PTRFTSPELEHIAPQT--EEFINQHINCLGNYLLKSHNCSVGNRPFADKRASY--THLEQ-WTRDLIQKRKEKIVQFLTTV---
>GmrSD|gi|52141810|Bacillus_cereus_E33L|1|0|0|True|FIRMICUTES
MQAYTKTIQDILSKRYIIPRFQREYSWRNNQLEELWDDVVDNITSEYFIGSLVMVGDDSKLEIVDGQQRLTTITILLSALVETFARGVYYAARYFRSPFFQSAIQFMDKEENNLLDAYKFFMKKLIMCLSAIRNQILD-LETVYITVGSRSEAYTIFETLNAKGMDLSTMDLIKNKIFQCLEHPTDIAKEKWEKIKTNLSTFFRHFWISKYEKTTSRIYRSFNKRMRGLLEELELESNNYKQEIYLNIFKISAANSLLLALIAGYKRQLKKSINAIEKFHFIFSAVSSRASGLEVTYSRLARALRESNLISYLKDRSVFIDKWHLEYTNENIQYIFSKWEKHLQT-DELSLNITLEHISSQS-----NEQSVGMIGNLLPGDINSRVGNGDYNNKISAY-RSALETKWTHEMIINRTRDMAVIADEIWSI
>GmrSD|gi|384190866|Bifidobacterium_animalis_subsp._lactis_BB-12|1|1|0|True|ACTINOBACTERIA
IMAETKSLEELMPNAYIIPEYQRYYSWGEEQIEQLFNDIQQE-DPGYYVGNLLVTNHRSTVDVIDGQQRLITLSLFLLAVWEHARRDIKLESRRLQPSNGQALLGVVFGWHRTLPKRYKYISQKLPEELQSFYNKL-NSIITLRVKVTGLEDALTVFSSFNSKGKPLTLLDLLKVEFIRAGHQDSDEVLRSWDRLMAAVTQFLLNNYDAFENDSRGKALRYYQR---DYLRTMVRRAQTFA-EITSGKLESTQLYPLLFFLENRSWKRLSTLLDAMVAFYVRRNITVPKSSNIRAMMLDYIREIQSKKIVG---GADAVRSALEGMYDKNKTRFLLIELERRLPATPDNL-RWTIEHILPEGPEGEIQEQVVHMLGNLTLYNSNLPAADPPYQEKRD-YENLKLNS-WTAADIKRRTAELADAIVELFDF
>GmrSD|gi|68535972|Corynebacterium_jeikeium_K411|1|0|0|True|ACTINOBACTERIA
LDAKEISVGRLLHYEFVIPEYQRPYAWGTEESLQLLADLVGALDEPYFLGSIVLVKAPVRAEVIDGQQRLTTLTLLLAILRDLAREAIHIKAVRLADNQFLEHVQKEGSAQRGLRDNAKALHEELAETRKDLFRLIAQRAFLVTVSTPDLNSAYRIFSVMNARGLPLSPQDIFKSQVIGAIEDQKQHFADRWEHFEDEFGDLFLYIRAIKARTRSKSLLHEFRENGSGFIREVLEPAKADIPQVNLAQLDNDDWRPPALWALTEHGEFLVAFFAKLERLAASMLVRRVYATPRQQRYMELLKQLDEGYI--DAPSEADTLERLGEIYLSTRRKYVLLRLDSVLAD-PGASKIITVEHVLPQNGSEEEAAQWTHRLGNLLLRRTNSRARNYDFDVKKEKYGVAVFALTWTPEVVERRQRELVGVLAKEWQL
>GmrSD|gi|397649809|Streptococcus_mutans_GS-5|2|0|0|True|FIRMICUTES
FTTETRTISDIFQVEYSIPRYQRNYVWKEINWKELLVDIRFTMSWSHFLGTIVLNKIDDRYEIIDGQQRLTTIYILIIVIYNRLGKYIFFSSLRIPFKDIKEIIDSARSKTNNYYKLYTYFVNSFYSEVSRFLDKLLS-ANVVEIISGQEEEIYNIFEVLNARGQKLKQIELLKNHIMKYIEDFIDQAKVQWKTVEILINHFAKCYIR--KQADKDLVYRLIKEELSLFLNKLLEYSKVYIT--DFNIKRNQQVRPLLSAIYLLENEIREQSTIMIRNYFFAFNTYRLSSNRMEKIINKLSYDIYHSKFFHSAKNIGDIKNAFEKTFRFSNIRYILSELYSLEQD-TNIPHSITIEHLVGDD-T-------NSLLQNLTLAEINSDLRNKDLSTKLEIL-KSTIRSQF---DFESRKNDILNQLQSVFVF
>GmrSD|gi|375004405|Salmonella_enterica_subsp._enterica_serovar_Infantis_str._SARB27|1|0|0|True|PROTEOBACTERIA-GAMMA
VEPQYKSFGELF-NVFFTPFYQRDYSWEDEQINQFCIDVKYALPCEHFFGGVVCAQTKIENLLVDGQQRLSTITLFFSAIKEILSAILQFFRERIKANDYNSLLDNHEISHYLMRDAKKIFLDFFLDIIDEVVKLFEEKFLLIHIITTNVDDAHKLFTVLNDRGMTLTEGELLKAYTIGLC-QCIAQISSDWDIILKKVSDFLRWIIIMISGENVSSVLQKYKE----KVKFMRICVERLQTKLDLRKLKHTHAMPVLLA------KEFQNLVNETCKFFIRYKAIALHASIFSSLYPALAQEIHQLKVYP---LCNYFITG-RLRYQRKGLKCLLVTIEENWQTSCESRNNTTLEHLYPYS--EENVEKIKNTIGNIVIMTRNTKNDDKSFSQKKDNFINTGIGIEWNEQDINELTERYIGYACKVFSF
>GmrSD|gi|110802159|Clostridium_perfringens_SM101|1|0|0|True|FIRMICUTES
VKAKEYYIKDLLSFLFEIPDYQRAYSWTKENLKQLVEDIWESVYEPYFLGSIVLCSKEGIYDVIDGQQRLTSIIMLIAAIRDLIKKVLSIQPNRVKEEEFKKYILTNGGAKQNMVNAIEVFRDSFEEKLNEFIVYLLQKVVLVVITTESFTSAFRLFNVINARGLPLTDSDLLKSENLRV-PEIRKEYTDIWESHEEKLDQIIGFMRTMKLKNKVESVYEEFSKLGVNFVN-HLTAKALYDSYYKMEFLPYDDWMAAVIRFAEKFN-LVLEFVKVLEKRLVIDWVNGNSFADRLNRVYGILEVIEEKD---IK-DLAYFENALDDFYSKGRPKYIFVRLDMEKRN-EVLDDKIMIEHVLPRNEAADQRRNWANKFGNLVIGAKNTRANNKPFAEKVEQYKKSDFAIKWNMDSLKDRHESLVNRALELWTK
>GmrSD|gi|50086402|Acinetobacter_sp._ADP1|1|0|0|True|PROTEOBACTERIA-GAMMA
FVTQLLTLSEIFTNFFQIPDYQRGYAWDEKQIDELLKDIDHLLAVRHYTGTLVLSQIINQYHIVDGQQRLTTLVIFLKCISHI-KKSITLRIGTLKDRKFKVVLADTNLSHERLLNAHNLIVKWLGVSIEQILNILEDRLGFLVYSPVEDAETGIMFEVINNRGKQLSELEKVKNYLIYCSLSLRDEITEHWSDILAEESSFLRYCLVVFFKMNKYDVLKDRIKKLQEFIQFLKLAAKWYENTIKPENIRAASIMPLFLAVLKNKGI-LERHLQLLEKLNFRVYIATSR---KDKCVSDDERTIE---LINDDQ-TSWFEESFPDFYDWR-MRYLLMNYESSLQDKILKG-YLSLEHLWSS---REIDYYLKRRLGNFVLLRLNIQGTNDDVWVKADRYDLQHVKNYYS-EIIGEQEERYIKFAMKRWSL
>GmrSD|gi|21223691|Streptomyces_coelicolor_A3_2|1|0|0|True|ACTINOBACTERIA
YEPAKKTVGDLLGKKTSVPDYQRDYSWTESHVDYFWQDVLGFMDAEYFIGSMVRVDKAERYELLDGQQRLATIVILLSAIRDRLYIKTQWAEESLTDDYFRRRIQNDPVSQTLIDAARRKFDAELEQWLLLLRDVIMNHVTTVTVTCASEQDAASIFETLNDRGLGLSTVDLLRNFVLRRAEPDRDEIVSIWADVLD-VDEFLRHYWISRHGDIKQRLYRAIRKSSLEFMRDLGSAHAAYVNATNIADLKAKMLYPFLLSGLTR--EGFLSLVRAGIVFYVREGIVKRNSSQMEKVVFSAARLMSEGGALALLHNGPVFDAAVRLRNLDTSARYLLREIEISLRGEETDVPKIHIEHIYPQKGE-SNHTDYVGKIGNLTLRRINTAIKNSEFAVKRLEL-KSEIFLRWDAAAIDQRQDELGKKVKSLWGW
>GmrSD|gi|218698189|Escherichia_coli_55989|1|0|0|True|PROTEOBACTERIA-GAMMA
MEAKECKVQDILTKKFIIPSYQRPYSWTVDNAEQLIDDIYKSSENEYFIGSMICINKGNQYEVVDGQQRLTTLSIIVSELKKIIKDDLQVPDVRLIEYDLKYYILQDSKTELVFISNAETIRDYLVDELKLLAKYILQNVYIVFVQTDDFASSFRLFNVLNSRGLPLSNADLLKNALFESANKKSEQIESAWSQIERRLDKFLTLHKLSEKKDRDKGFEAFIENDAIAMSL-MLVNAKNYT-SIRLSNLGVDEWIPPVMAFMNRMADDFSQFITAFEKVYMHGWLKKQIKSQREMVCYSALVAINNDM---VI-ADSGFIAALEDLYEPRPIKAILLRLDMEQQE-SVIKGRITIEHILPQANEPQEHVYWLHKIGNLTLGSKNSEAQHYDFIKKKSIYSKSSFDLKWGLAELKMRHEKMKTQLKKLWLV
>GmrSD|gi|342832730|Streptococcus_australis_ATCC_700641|1|1|0|True|FIRMICUTES
IQPALQTIKSYFESEFYIPTYQRPYAWQVPQCEQLIEDINLHMQDNYFFGAVLIAQESHEVTLIDGQQRTTTFMLLLKAILLKIKEQIVLNVSYPSYASETTILLGKDFRYTNFYKNFRYFYNMCVFTLINFANHFIDNCQVITITSYNTDQAINIFNSLNGTGVPLTPIEVIVSKTTANA-SDRKSFEKNWQEIVALITHYIFVKLSEQNSADRPGIRAFFSKLFTAELNTILNNERVSD---TINKLNG-NLRPFVSSYLFFRQ----TYLEYLLRLGVLIELSELSYSHFKGFLEEINLMYSQVDLILKIKHTEDVKQTLEG------VSNSILYVNEFLFLEKGMDGNIDIEHIMPQSREQEEFRDYAEKLGNKILSEINRGIGDAWFRTKRENTIGSKFPIKWTKTDIEVATEKAAKRIADFIFE
>GmrSD|gi|384246490|Coccomyxa_subellipsoidea_C-169|1|0|0|True|PLANTS-CHLOROPHYTA
MEANDFRLSETFSHVFSLFKAQRPYLWDDGLALKLLEDFLGQIGIFSLSMMNVCVVDKTVLEILDGQQRLVTLCLILAAIRKKLAHRITLQEKRLEFVAFNAISREPSATQENIWANLKAIMNRLPQQCIAVTKYIMTRTHIIVARYDTEAALQVYRTGNMTTGMKLAAMDLLKAEVLEL-LEDQLSASQSWEKLEEQLSMLFRHLITIELNK--HSINTEVVD------------------GVELSRLPEDGWVPAALVLAADCREMKVEALRKLERLAWFLLLGRADLNAIHERFGRVTQSLRTGGIAAID-EEFEFLRRLGPIYTIKGPRPLLIRLNEFVLRIDQSYLTVHVEHILPQNGSEVQRGEWVHRLGNLMLGKKNAGASDKAFEHKKTTYAQVALPSRGTHTNAQALAASAGAGLTAQGRR
>GmrSD|gi|385221280|Helicobacter_pylori_India7|5|0|0|True|PROTEOBACTERIA-EPSILON
IEGKAYNLSHILASYYQIPTYQRPYQWTEENCEKLLDDLFENYKDDYFCGSLVLIMIEETYDIVDGQQRLSTFILLAKVLATLYRGYLELDTDRLDAKKDQDALKFFDDSKNNYLKNAIFLKDYLIKDINAFIRWLYLKVIFIKTTCPNISMALRIFSVLNARGLPLHAIDVFKVELLKKLEKEQKEFVSQWKALYILFSWYLTYLNPVTSGKSMERLADQFEKSPSEYLKGVEDFNAYCE-Q-DLSYLAFDSWRIILCTLLHHYSQDIEALKELLVKFYYQDWVAGQTKSTRSQTCCNIIIALKEKKIASIVVDKR-FKENLDNLYTKFYLRPILILVEYSMSDDCPKRNDFHIEHILPQNSSEEERELYTHSLANLTLGTKNTKASNLDFKEKKKIYVMTCYDMKWTPKSLEKRKEELIQIIESVLTL
>GmrSD|gi|218703037|Escherichia_coli_IAI39|1|0|0|True|PROTEOBACTERIA-GAMMA
MKATEARLLDFLKQQFVIPIYQRTYSWTGQQCRQLWDDIIRAGISAHFIGSVVYIEQGSPLLVIDGQQRLTTAMLLIEALSRHLAMKLRYLPYKLLTKDSLALIKQRPMYSHRIMENFTFFDEQIGDDLIPLCRGL-AKLLIVDVALRGQDNPQLIFESMNSTGKALSQADLVRNFILMGLEHQTRLYEDHWRPMEEYFDSFMRHYLTVKTGEIPDEVYEAFKLGVDRLVEDIHIYAEYYCSSLALRELKVDVAYPFLLALYHDYKEDFLNIIRLIESYVFRRAVCAIQTNSLNKTFATFYKVINKEKIQVHFLRRDEFKRELVDLYNFRSRSYWLRRLENNKRRERVD-DEFTIEHIMPQNSVQRVHKELLHTLGNLTLTRYNSRYSDRSFAEKRDIFKHSPLYLIWDEAAIRARADRLADLAVQVWQA
>GmrSD|gi|385221262|Helicobacter_pylori_India7|5|0|0|True|PROTEOBACTERIA-EPSILON
-----MDLDGVIEGVFEIPSYQRGYAWQKEQLQDFWNDLEHVSDKFHYMHSLTLRELESAFEIIDGQQRLATSLILLGLLAKTTKYSFIYGEA----F--RAI-TEEEKYAKNLIDAYAFFKEKIIETLEKMFDALIKKMLFSVVGLDNRIDPFSSFETINNRGKDLSTLELFKNRLHFVAENLQNEINDTYTLIYDHLEDFLKHFVAYYYGEKSGRLLNTAFDKIDELLFYFSYSSKVWNEVLLRNALSTNAFLPLLLSLTIQLVKELEGLLEYLERFGFLVYGVGKN-TAKNEEENIAIEDLEKNFLLE--------ESIHAKWYRWG-LNYLLYEYELRHNETTLNFSIESIEHILPQNGKWAKNPNIVHALGNLLLKNANSSLSNKPFEEKRKQYAKNAS---FGVAQIKERSEKLLDFLIAHYRI
>GmrSD|gi|223937910|Pedosphaera_parvula_Ellin514|1|0|0|True|VERRUCOMICROBIA
LEANTYGIGALITKLFCVPEHQRNFAWTTEEVERYLEDVQQAVEEEYFIGLVVLMGPLNVWQVLDGQQRLATTTMIYAAIREWLADQIEFGVRRLRNQIFEEFVIKPVSSNHDLLEASSFCREWIATRLFRLSSYLETRVKVVCLDVSSEANAYILFEALNDRGADLSALDLVKNYIFSKAVQNIELFRSKWSVMTD-ADDFLKVFWTSRFGIIQLELFNRLRRGARQLVVDLADASEKCSYDCRLSLLGSRQVRPLILAAMNRF-KEIASFLWALTVVIVRYQVIKGRTGVLEKQFGWLARQIHLGQSLSSLTKLETFHRDFCHLEYKASLIYFLLELELTERG-VFAPGVVSPIHIFD--VV-EDSEKTSHSLGNVVLDTYQDSLLFENFDAKLKVC-RSELELRNGPPSVRHRAEYLADLAVDTWKF
>GmrSD|gi|386000819|Methanosaeta_harundinacea_6Ac|1|0|0|True|EURYARCHAEOTA-METHANOMICROBIA
IHGESYPISKIFSFVFTIPLYQRPYAWTTEHAGELLDDIITFRVSPYFLGSIVLIKDYPDAQVVDGQQRLATLTILLSTLRHLTASDITIEGSRLTDAEFKEYIQDENGSQRNIAENALYFLDKLEKELLSLTQFIINHCIIVGVSTPDFNSAWRIFSILNDRGLDLSITDIIKADVIGTILSEQDSYTDKWEDLEDTFRDLFAHIRMIHRKTKQDTILEEFRQDSKSFIDNVLIPANAFDKEVNLNRIDNVDWIPPAVLYFSKNKNMLFDFFTELERLAASLMILRANINQRLDRYGKLLTFIDAEDLNKSSSQESEILNALGNIYLSKNPRYVLLRLDAALSG-KASYPFITIEHVMPQNGSKEDREMFVHKLGNLVLRKKNSQARNYDFDKKKRQYGISPFVLTWTPEVIEKRQEHLIEILSELWRL
>GmrSD|gi|385803726|Haloquadratum_walsbyi_C23|3|0|0|True|EURYARCHAEOTA-HALOBACTERIA
MRAEFRKIRDLFTTKFEVPDYQRGFEWERSQFEDLWFDIQRLEEDIHYLGNIILLKQDESYEIVDGQQRMVTISIFMMAIRDILIEDIIYSDQRLNDHFENLWLGN---IDGSIQTAYDYFLDRLEKIESSLVPKIIKSLRIVETRSDTTSLAYMIFQSQNERGKDVSPAILAKARIFGAARERQQKITGHWKKIYTRVRRVLSHILINSESSTPSAFYRTFDEDVLKFVKDIDNQVDTYLFDAK-QYLNSAATQGEILSLSIITNRQREEFLRLASVIGMRMQLGESSSDILDAIHAVASDVRESDDLRRSVRNRSEIIEYLKNSLTLDGTLLILQSIENGRRG-TSLEGSLDIEHIAPRRKAMEEFEENRDCLGNLTLKNDHSAIDESSFSRKSRAY-NSDIKIQWNHEKIDERSERLAKELVNRWSI
>GmrSD|gi|381159974|Thiorhodovibrio_sp._970|4|0|0|True|PROTEOBACTERIA-GAMMA
--MSTKTLEIFFTKNLVIPHYQRDYAWKPSNVDDLFEDVEEALKGGHYLGTFILSQSDAPVFVVDGQQRLTTLTMILDALIDAVRQHYRIHTGKFKGGDFVSLLAEQNPGQQRLLDAYERIQLRVEELVKQWLSCL-SQLEVLEFVEPDEGKAIRMFQSVNDRGVPLARMDIVKSLLVYYSGELDQFISEQFGLAFFREDDVLRYHYFAFDGSPFDTVLETFLKFIDSYSKDLAAFFGALE----FQDLSA-TLYPLVIRHLQDRLRSLQKIIEMVDLRVFK----LRGTNPITALSSLSVDE-----IISGLK-CALMQSQVNYLYRNAG--RMLLEVEFEERPAQLVAKGLTVEHILPQEK-RDHYEEHKHRIGNLVLDTLNKTCSNRTVEDKMSAYQKSGLWA-FRLLDIDNRAQTIANLMLKRWPI
>GmrSD|gi|186701781|Ureaplasma_parvum_serovar_6_str._ATCC_27818|1|0|0|True|TENERICUTES
SIEVTKLDGTKKLIKMSIPVFQRNYVWTIDNIEKLLEDINDISNENHFLGSIISVLVKDNIQIIDGQQRLTTLFLITKAFIIFLLKDIFFI-----PYEAKQILSNDELKNNHIFMNLQDIVEWFFKEWANFANALFNNLILNLVIL-KNVDEFKTFESLNTNAKKLNAIELLKNKFCWYEKNKEE-FQQKYNDLIKRFNEFVDSLSALNLCKDEIEIINKKFT----CLKYFSKYIDIYNKNCN------KNYIPLLVYLEKIFTINIEEYVSVIANFSLR-NVLNTRGQSILNSVIKLIKLIDNDIIKN---DVMEIKN-F---YNKMLHLAYLIRFETYLTINKNKDADLTIEHMYSQS--DERFNIVKNNIGNLIPKEYNSALNNKEFKDKKQRYKNAPIIQ-LNEEQITKLYNEFTK-IKLKSNK
>GmrSD|gi|347536664|Flavobacterium_branchiophilum_FL-15|3|0|0|True|BACTEROIDETES
MEQNTNKFTPSTVLEFSIPLYQRLFEWETSQINQLLNDLYENFNKPYYIGMFTVYNEKNQYSLVDGQQRFTVLTLMAIAFKTE-----ELINPRLSKTDY---------ENVKMANGIKTITDFIVERKKEFINYIYNKATFFISELYQMQDLNRYFEAMNATGRGLENHEILKVEILKKV-DKKVFYTKIWNAIS-EMDKCLIRQKTWSNEG--MDVFNQRRKDNIDSIKNIASN-----DNER------ILSFTEFLLVLWLQINKASTFIDNLLRYRVIFYILSHDEQSITN---YFINYTEDETFQSMLYKDLEFLKNWELKNKSISDRYWFWRLDYYFWKDNKPLANRSIEHISPQTG----SDEKLDTFGNLVMSGQNSSLQNESFEVKKAHITIESLKMIWNDENLNNHNDVMVSILINSFSD
>GmrSD|gi|386409619|Bifidobacterium_longum_subsp._longum_2-2B|1|0|0|True|ACTINOBACTERIA
NSANDYYLRDLLNLKYVIPKYQREYSWRKPQWAALYDDIMGE-SKPHFLGTVIAIS--PQLELVDGQQRMTSLSILLAALYREMSISLRL-TNRLRNNADVYLVSLAISGNRGIGKAYKYFRSRILSVVFGMARRV-RNTVLVKIEVPDHASAFTLFESLNNRGMDLSPIDLIKNEMLARANLNIDNTYEKWMRVIGAQERFLRYYYNAFKSTVGSNLIRLYENGVDVLLDELAESGRVYGGAFKLRHAGGAQGFMPLMWFTANREKDLAHITMMLAIWFVRRNFTYPATNTVQRLFVAILRNLEEDELQEQLTTNTRFEESLGPVYEDNRTRYVLAAIAQTGMGETWVDYYFTIEHIFPKTTQEEVRSTLVHTLGNLTLTGYNSDLGRMGFERKRDRYYRNGLNLDWDAGAIKARTDRLVSVALKLLRL
>***GmrSD|gi|218559591|Escherichia_coli_S88|1|0|0|True|PROTEOBACTERIA-GAMMA
MKSETLTVQQLFQRQYCVPFYQRAYVWTQDQWSALLEDILEKVTP-HFLGAVVLEPQSDSIHIIDGQQRLTTLQYVLASIRLALLEALICKSNKLWRQTHIQSFNVENINHPPSLEALCFFTEAFQENAVALIEAVLTDLKLVSIFLEAEDDAQIIFETLNGRGAELHATDLIRNYIFMCAINAIELYENEWKSFEPRMEWLVHATLQSERQREISRLYNEYRDRADLQVKRLKQYASQYKTPISIADYDVTTLYPLALFISIANIDEKAAMYNDLVSYVVRRAVCGLTPKNYNNVFMNVLRHLAKTELRNILNSRSEFLNACNPLYPGRLMRSMLTELERELCTEKPDVSNLDIDHLMPQSYSVRKRQQAISTLGNLTLLSVNRSVQNAVFLKKRDAIVHTNLRLIWDEDEILERGKKLGEIALKVWPK
>GmrSD|gi|387782590|Helicobacter_pylori_51|3|0|1|True|PROTEOBACTERIA-EPSILON
VEVELKKLHKILVYFYQVPDYQRPYVWDKDHLGALIDDLVGSYEDEYFCGSIVIAENQKRWDVVDGQQRLTSFIILACTILKLYKAFIKIDRHRLKYNNIENTVLNHLEEENTYLRNAYYFKELLISDIDDFVKWFYEHIVLTRIICFEQDSAMQIFQVLNDRGQPLSPIDILKSNLMQEISEKRKDFITTWDKLVDFFNMYLEYADPSASKKRAKGLKKVFKDDACEFIYGVSAFKSYTD-Q-DLRYLPSRYWASILTTLYVKYP-DFDALKKLLVSYYYQTWIAGGTITRIKQTSINIIKNVKSNKIQELILSYQYFYNLWSSVYPSKWVRPVLALVNYFMVEEKPNFAETQVEHVLPQKGSKEKKEEWVNNIANLTLRKKNAQALNGDFDEKRKIYVISCYDIKWDEKSLQKRYDFLRGIITPILHI
>GmrSD|gi|386689604|Micromonospora_lupini_str._Lupac_08|2|0|0|False|ACTINOBACTERIA
MKADTVQLVHIFGRRHVVPVFQRPYVWDERNWAPLWSDVRAAAPRTHFLGAIVLERMPLAMNVIDGQQRLTTLQVLLAACWVAAAEGLLLNTEKVWPRDAKALFAAKLPEHRLI-AARRYFDDELVERADALVIALRERLGLVEIQLEGHDDAQVIFETLNDRGTRLRASDLVKNTLFRLAEDVTDLHQKYWVPLEARIDLLLSYWLSIRTGLEVEQLFADFRRSAAEVLADLAHHGHAMQSPTGLDLLSTTTPVPILLHLQAKDGKQRAIAAGAIESFIVRRFVCGLTTKDYNRLFLSVL---QNLRLRDQLARYGEFATGLQNLYRLLRLRVLLGGLEAQLR-EMGFSAKLSVEHLLPQQEQRERRDEVIHMLGNLTLTKLNSSISNGPWSAKRVATNHAVLLLAWTEDHVWMRSLVLANLANTAWPR
>GmrSD|gi|199598569|Lactobacillus_rhamnosus_HN001|1|0|0|True|FIRMICUTES
MKGNVHLIVRETIKTINIPVYQRRYSWRREQLARLISDLKTAYQQRYFLGSLILDATSSTVAVIDGQQRLTTISLFLIAVRDFLYERINFIKYRLHGEEQIDVLQNGMNADTIFKTTYAYFWNVLNLSAHEWLDLLERRLQVMDIVVDQDDDAQLIFESLNSTGMNLTESDKIRNFLLMGLDQQAAAF-QIWQQNEDGLSKFYRHYLTSLARSSKDEIYSDYRRDRIAQLKQEHAAARLFAARVRLGYLNNDILAPYLLQVFAKARDDLVAVLKVLLAYLARRLFIGIPTTGLNQLFAALNRQVEHMMLKVMLTKRQALKEALEDYYHMSSLWFILDELNNAD-GEKQHLGQYSIEHIMPQVNTRLTHNIWLNRLANLTLTGFNGQMSNRTFIDKRDMYRKSGIKLQWDKATLQKRQADLLARALKVWPR
>GmrSD|gi|148658027|Roseiflexus_sp._RS-1|1|0|0|True|CHLOROFLEXI
FNTANMTLRQLLGLTYHVPLFQRDYSWTQDEWEDLWQDILNTLEPAHYMGYLVLQTQDKRFNIIDGQQRLTTLSLLALAVLKCLAEQLRFGYLKLTNAFYRDRLVPLQPSEHLLRRGFEWFYGKIGALLAKFLSDVADKLFFTVITVNDELNAFKVFETLNARGVRLSPTDLLKNYLFSVIETEIEALERRWNRMIS-FPAFLRTHWNSRERLVRSELFKVIRSQVFDLVRRMEVDAPVYAPR--LRMFSVRQPWSLLLAAYRVF-GDFTSILRAVSIVSFRYNVINMLTHEQERVYNDIAQRISNGEVIRALAPVETFRNAFAKVLRTTSARYILFMLEEQISN-NHYDPAYSLEHILPENSDDESIDEWIYRLGNLTLTSLNRQAGNKPFAEKKPVY-QSAIQLRWTVDRLAERQRRMARLATAIWRL
>GmrSD|gi|283779255|Pirellula_staleyi_DSM_6068|1|0|0|True|PLANCTOMYCETES
IQISREGIGHAIANYLAVPVYQRSYAWEESHVEDLFHDLATAIESEYFLGSIVVTNDPGIPEVVDGQQRLATTIVLLAAIRDYFADGIEFMSTRMKDDYFKSRVLLKPDSHRKLHAAAKIAAQQVGDRLIDWVDYLCEKARVIWVTVPDHSNAFVIFETLNDRGLELSISDLLKNYLFGRSGDRIKEVQQRWASMTGISVLYIKHLWASMYGPVRKHLYTKIREGAIDLATNLSENATCYAYSARLRSLRAEQLRPLVLAVVKSF-NEAKKALKLFVCWAVRFLIVGHGGGVMEKAYAERALEVRNDSLAKAMLEVAAFESAFAARVSQANARYYLRAIELKKRK-VAEPEVINLEHVLPAT-TPEIADAYYKRIGNLCLATANSLIGNSPFSQKVKVY-QSEFELSWTVDTIAKRQLELAKLAVETWPI
>GmrSD|gi|118576788|Cenarchaeum_symbiosum_A|3|0|0|True|THAUMARCHAEOTA
MKAEIQSFSDLFERQIKVPIYQRAYSWERDDCEQLWEDVLKIARANHFMGTIVCSRE-RRYTVVDGQQRLATVLLLVAAWCKKACSEMEFKQFKLVNRF-VMLMEGERPDQGLIDKAYEFFEKKLTADIDAVRRGI-LGLRMAFIELDDKDMAQGIFESLNSKGKPLTQVDLVRNFVLMSFGEREMIYDTTWADIEERFNEFVIHYLVAMTQTPVDRAYHDFMWDMRRVLVEMRRYAGYYKREIDIKSLKSTTAYPLLLCLAECHYEDLLEILGMLESYVCRRTVCNLHTNRRIRVFNKLAKCVKEVELARIRGERDEFMEKMINIYESA-PKLYILRRLEESRGSKVLGPNHTIEHVMPRST-EEIHLRYLHRVGNLTLTAHNPLLGNGSLPEKRDHYANSGLNLEWRAGDIDRRGRVLARQAVSVWRY
>GmrSD|gi|17231671|Nostoc_sp._PCC_7120|1|0|1|True|CYANOBACTERIA
IESRDYTLEELFQ-FYVVKEYQREYVWEEKQVRELLEDVYEPFDWECFIGSIIVCKSQELYELIDGQQRMTTAYLIVCAVRDYLLKGFIYLEERIESYILERIARQQNFSVRRIKNAYQIALRFLIQQVKLFYARFIKNVRVVRVETKSMSHALKVFATINNRGVGLDSMDLLKNLMFIQIDKDFERLKNKWKEMLENPIRFLRYFIVSKYDSERDKIYEWF-EKPFDFVDSLVKTAKAFAIKPNL-STS--QHFVLLLA-TQHF-EMFTSLSKHLENFLFIC-IIQARSSKLEILFVKWASKLRQINFIFEEIEKEKFLLAFRLDEDSVRLQYILAKLTQYIDLAYGEIKTVEIEHILPQN--QEQIYKYVKYLGNLTLKPINTSIKNKIFEVKKNAY-KSKFLIKWNSTAIERRQEMLAQLAKKVWDV
>GmrSD|gi|323344376|Prevotella_oralis_ATCC_33269|1|0|0|True|BACTEROIDETES
ISPDKQTVESCLKKSYYVDFYQREYVWSKETVEILLRDIFYEFYNWYYMNVFITNKVDGKVYIVDGQQRLTTLTLIATKLYH--KDTLKFKFKCI-ERKDQCILAEIKYTEENLVSRYNDISKFISEEIKAFTFYFLERLVMVELSI-EKDDTPMVFEVINDRGESLKPFEILKGKMIGAL-NDTEAYSEKWDNAIQ--DAFFIDFIKSRFVFKE--LNQAYHRIKNFIDTDFKYYSKLYAQ--FNNYL--SGQYQIIMACSIDDPK-IDTIAKEIDRLWMLLILNIYDSNKFQNLCFALNQLL----YRSIFDNTVLDYQNFKNYSNMNTLRYLFARIEKFICEHTNQSTGYHIEHILSHN-KEEEFEDKRNLLGGLLLGLDNISSGNEEYVDKLKTYSSGLI-WHFDKEALSERSLLLYNLIKVIWEV
>GmrSD|gi|261415692|Fibrobacter_succinogenes_subsp._succinogenes_S85|2|0|0|True|FIBROBACTERES
MKAESKSF-SFL-QTFEIPFFQRAYVWKKDNWEELLDDLKQV-NRRHFLGSIILKK--TRVSVIDGQQRLTTLSILLKAIYDTFANVLDFKKTKVKVRQDEKVIGSVEASSHKILCCYKYFIDQLPDIVSDIFDNLLSENNKMIVVIDEDDHEQQIFDTINSAGVRLTSTDIVKNALFQKAEDVVEFYDNTWGNVFDNSEVLLQSVAIIEKIFDPTDIPDLYKK---EFVRKIINYAQIYRTSAKLDVLGLTTFNPYILFLLKKYEGTLNQRMNELEKFIMRRMIAGESTKGYNKFIDDETKPAE---LIS-----EVFTGLS--------ATLILFWIELKRRKELK--YDYTLEHIIPQKEEKVNRQKMVYSIGNMTLSKLNTSIQNNKFKVKMEGY--AELSISWNEYQCLQRQVALTKEVLDIWGV
>GmrSD|gi|188588391|Clostridium_botulinum_E3_str._Alaska_E43|1|0|0|True|FIRMICUTES
HAEDDKTIKDLLELVFKIPINQRKFSWENEQLEMFWEDFKNIIQGRHYLGVLSLITKENCYEIIDGQQRMTTIILLVAALRDVYAKKIQFSSLKLEDFTFNKIVNINIGVNNKMYYAYKYFFNQIKNYLLDI-EEGLSKLDVILIKSEDIESMFLFFESLNNRGLQLSKMDIVRNTLLKIVAEYLEEFGCRWDELVD-EIKFLKYYFMCTSENKIKELPKYYERDLKNEIEKMIEYSLIYISIYKINQLGQQACHSFFMEYIYCVKNRLDNLSSLIESMMFR-RVIAKSTKPLDGIFRNMIKQRTFNPLIEVIKENIEFSSMLKRVWEKNDTNYFFRKIEYKLSKEFIIKKEVHIEHILPIN-SKSKYDILNSKLGNMLLFDINTSIKDKLFDIKIEKY-QSKLEQKWNEKEINLRTESLINIGLKIWKL
>GmrSD|gi|397650089|Streptococcus_mutans_GS-5|2|0|0|True|FIRMICUTES
IEVNKQTVKQLLEKNFVIPEYQRPYAWTADQIQTLFDDLVEYTESTYFLGTIVAYEKN-EQEIIDGQQRITSLFLLLRAIYSKLITQIELQQDLIVGNEISNILVTGEVAKDNYSLNYSLFVKLIPELFYWFIWNVLNRAILLPITADSQNTALTIFSTLNDRGLALSDADIFKANIYNHLEMDKQSFVENWKQLDKLFYYYMFYLRAKDNDRNTPRMRKYYLQELINELSLLASLTIINNAEILLSSYPNEFWKYPVVIYYLRYKSNFLTFLRRLFAVLSARYIVTPTINAVKRSILNLNAEVYRSEDFKPIDLK---EK-I----KHSHVRMILKVLAYQK---QEDLPKWEIEHILPQKQSEQEVKLLIEHIGNKLPKKLNIIAGNGYFQKKQDSY--SKITIQWELDDIRERDIRISDELLDLLKS
>GmrSD|gi|411028915|Gluconobacter_oxydans_H24|1|0|0|True|PROTEOBACTERIA-ALPHA
-----------------MPLYQRLYVWGDEQISTLLNDIANAC-AQFFLGGILVVETTRTFDLIDGQQRFTTLFLLSQSPGWRK---------RLNDNRYAILQ-----DTQCMQNVRQVMTGFREAGIGKISRYIYENVRFVRTEVPRRMDLNKLFEVINARGVQLQHHEILKARLLHAI--ERQRYAALWDACA-DMKGFVDQTL--------RQ-------DDSLSGYRSLQIADHEKQWAD------IIGFPLFLLVLRIWLQDVKGFVDLVWTIRVLWTIIEAEIRSIHM--------TTRNLLQNMLYMK---------------RHYWFYKLDFVLWEWKN--AKNSVEHISPQQT----SPDNRDDFGNLVFGGINSKYSNRPFNEKKIKFRIESLKM-WNDEVMERHRESMIKSLENYYRE
>GmrSD|gi|298675128|Methanohalobium_evestigatum_Z-7303|1|0|0|True|EURYARCHAEOTA-METHANOMICROBIA
MIAKETNLHTFLSQQFIVPIYQRTYSWDLKHCKKLWDDVERLLVN-HFLGSFVYINSDPQLHIIDGQQRLTTISLLLQALIDVLSNKIRYITLKLVNSETTNLLENRELYSPNVYKNYKFFKDKIPEYLSEILKTL-QKLMIVDISLPNEDNPQLIFESLNSTGLDLSQSDLIRNYLLMGQQSQKELYNNYWFKMEKRFDNFMRDYLTIKLSRIPDEIYEEFKQTTEDVINDIYKYSKLYVKDLNITTLKVDVAYPFLLQVYDDYQNDFIKILDTVISYVFRRAICGIPTNSLNKTFSSLMDEVDKNKVKAALSRKDEFYYKLSDVYNLRNCKYLLSKLENSHKKEPINVDRYSIEHIMPQNPDKQVQNQYLHTLGNLTLTVHNSELGDMDFIEKKE-YDKSPLYLDWNEETIVERTEELAKKALEVWAY
>GmrSD|gi|325283700|Deinococcus_proteolyticus_MRP|1|0|0|True|DEINOCOCCUS-THERMUS
MKAEQTTLHRMMSQQFEMPLYQRRYSWTDKHRWQLWRDVLRASESKHFTGSVVSAPVMQHYRLVDGQQRMTTVHLLIWALAEHLARQLRYFEGKLRANPLQRIMDGKFQRETELMRGVRFFRDRFGLDLAAVWEGF-RRLEVVGILLEGVDDMGVVFESLNSTGKALAQADLIRNNVLMSKDDQRDITEQHWHPMEGQFDRFMRDYLTLRTRILPDEVYLAFKQ-VLSVVRNIDETSKLYLSAVQIAALKLSIVNPFLLELLEDREEQLEKALRVVESFLVRRAVLKERTSPLNKLFATLGRELDKDSLERALVDGVAFEQALEKLYGRPVCKPLLVRLERGLNKETFG-GVLTIEHIMPQKGPREDHERLLHTLGNLTLTGYNSELGNLSFEEKKHKYKYSHLLLRWNQGEIEARAKRLAKRATELFQM
>GmrSD|gi|308190005|Mycoplasma_fermentans_JER|1|0|0|True|TENERICUTES
--------MLDYMRQYHIPVYQRNYDWKKENCILLYNDIIQAADKKHFFGSIVQVNLKNNYLIIDGQQRMTSVYLLLKALYDLE-KEDLLFFRKLKTNKQEYLMSGNVEDTSNIKINYELFKLLIKIETSKILRGI-KNLEVVMITLGLGDNPQEVFERINSTGEDLTLSDLIRNFALMTDLDREQLFENYWLPVEK-LNDFVLAYLLFKMPDSTKNAYQTFKKSNKEILEDLKKYSKYYNYKTNFRVLKQTTIYPFLFSVFEDYENVLNSVLQFFATYIIRRSICSIPTNSLRGLFKTLYKRIFQNELYGFMADSENFEDSLKELYKNSKCKYLLSTIENGNLKERIEIENITIEHIMPRNTSDAVYDKYLNTIGNLTLTGYNSELSDKPFKSKKISFGKFNT-LKWNEDSIVKRANRLSNIVCEIFSL
>GmrSD|gi|209918608|Escherichia_coli_SE11|1|0|0|True|PROTEOBACTERIA-GAMMA
MEPKNENFNELIGNKYIVPRFQRDYAWDVEQWEDLWSDVTALDEGFHYMGYIVLQQKEYQHEVIDGQQRLVTLSIIVLAAMKAILDAITFGNKKLDNRYFQSICSNLEATNKLLKKCFDFFQKKEGAEIAQFIADFSSSMVFTKIVVQDDLNAYKVFETLNARGVQLSTPDLLKNYLFSIVDEELDELDEQWSEIIN-VSDYIRYHHNSHRKMVTNNLYTSMRKEAYDYLRSLINSAPIYAQKAIIRLFNIRQPLTVLLSAFNQF-DEFVSLTRYLYILSIRYNVIHLSPSEQESMYNQIAIKISNKEVKNGEERLNVFFNAFEHRMPSRQIRFLLAEIEQYLG--NNCDEKVTLEHICPFN-KGEGVNDVKDRLGNMVLK---DNLKRASFEVKKNEY-KSKYKLAWNLEAVNDFQKWMSEQAVNVWKV
>GmrSD|gi|15611244|Helicobacter_pylori_J99|2|1|2|True|PROTEOBACTERIA-EPSILON
---MKTTIKEIF-EGYSIPNYQRDYAWKDKNFRDLWEDLEEAIGYGHFIGTMVVAKNEKLYDIIDGQQRTTTIFMLLHVLVSK-KRETRLQELKLEQQSFKTLLEVAEKGKQNLFEVLKAILDKIEEEVNERLEVLL-KMVLMRLEEPDPGKAIRTFQSVNDRGVPLLLLDKLKSLLIYYSRGLDQFIIDHFGEIFFNEGDIFRYHAGSQRFDGINT-YEKLK-FIQSYVSDLKNFYQAFLTVML------NRINPLFFNLIRLKIDETLKLFAKTDIVCFKSYMQ--SAAY---LINAYLRKG----LKS----GNDINEAF--------FHYIFFEKN------CQEMFSQEKEHIIPINL-RKDLRAYIYTYGNLISKPLNIKGKDKDLYEKDEIYKSSEIPF-FNKKVLITRNDEMQE-----WLI
>GmrSD|gi|374832613|Staphylococcus_epidermidis_VCU128|1|0|0|True|FIRMICUTES
LKADDKKLNEYLLGKFNIPYTQRPYEWNVSQVERLFWDIIAIYKEQHILNFITIYLDEQN--IFDGQQRTVTLLLFICVVIHKLAEKLKFKKDKIVTHFFNSYIIEDDIQEKGLQRNYNYLKDELVKDLLNIVEKMTEKMYVIILETPNEDIANQMFETLNNTGKKLVDFYVLKNKCIKVT--SESLTAKYWDEIEN-KNQFLTQFTSLFNGKTSQKAFESLEKKVEYLLSNMEQVSRYFLSDYSLKTLKASQYRPVILAMNSKKYRDINKVLSVCLNIQIRNIFFRHKANTLEKFYPDLAKEIFEADVLEKLNSRKETLNAIKREITKNEIRFILKKIYDFEND-QEITQHVNLEHILPQKNSKSEIDKYKYSLGNLTLGKKNTSLGNDEFEEKRTKM-DSNILQRWTHKEIEDRTSKLAEKIISIWKK
>GmrSD|gi|329117110|Streptococcus_parauberis_NCFD_2020|1|0|0|True|FIRMICUTES
ESNPRKLLDEFIPKQFVIPVYQRKYTWTVKQLVQLMKDLVGLIQKQHFLGTIVYLENVTERSIVDGQQRLVTMFLTAHAMKSISAREIDLNEQRLYAGNDLIIAEGRYDSASNIVQNFLYLRTELEYTFDRVLYAL-KRFSIVYIKLDDRDNAQQIFESINSTGERLTASDLIRNFIMMDK-EQTTLYTKYWRRLEKGMEDFFRYYLAAITGEYSHILYQAFKD---ELLQKLVRYAGYFA-KYSSQSMESMMPAPFVLGLSEWYYDQYIDAIKVVNDYQLRRYFNGDDTSRVSKAFPSYLKNVRKYAIVD---MAKALKSNLNNAYAMR-ARWLLEKIENRENSATLDMSNLSIEHIMPQTY-GEEYTGLVNTIGNLTLKPDNSAAGNKDFETKKKIFED-TLHIKWTSSDISARSEALINELITMYPY
>GmrSD|gi|114778245|Mariprofundus_ferrooxydans_PV-1|2|0|0|True|PROTEOBACTERIA-ZETA
IEANDRTVLEVLDKKYTVDYFQREYSWQQKHIEQLVTDLTSAFYNSYYLGPFVLSEKGGKRSIIDGQQRLTSLTLFMIYLKNLEVLKLDYEGSNI-ERIPDSLFNQGAYSTRNMAARYEDIEPAFQTSLPYFIDWMKERVVLVEIVAYSDDNAYTIFETMNDRGMNLTSTEMLKGFVLSRFNEVRQKANDLWKESIDEDQRFFQAWLRAKYAESIEKIGTRFHSFDTFVNEDFTFFRDAYLSALEIWGIANSLSYPLMLALVKSDTK-INLVAKYIETFVVRRSVNKFSASSIRYTMYTLVKEI----LKEILTGL-----VF-RLHGQNRVKFLLSRISAFIDKNAGRNKPFEVEHIWGNKHDKGDFDEYRNRLGGLVLRGANQSYGAKPYSEKMKHYIKENL-FQFKQADIIKRQELYRKICETVWAF
>GmrSD|gi|334835255|Pseudomonas_aeruginosa_138244|1|0|0|True|PROTEOBACTERIA-GAMMA
INVDKTNLNKLLGRQLTIPAYQRPYAWEAEQVDELWHDIVET-GSNHFMGSVVLCSPDARPEVIDGQQRLTTIILLLALIRDEYQQFLQY---KFRNRVFTDFILCAPDRNLRMIENVERLKGYLLQALEQIERKIMTGLEFVVIDVPDIANAFIIFETLNDRGLALSAGDLLKNHLLAAASESVEALAADWDMIID-ITRFLRHYLLTQHAQVQDDVFALFKKGVKPLVKDLKLMARFYGDAVRLNTLRATMCYSALLAASATL-DALRDFARLCEVLTFRYSTISKDSKELERFYHQAAKVLAAKGARKILEAAEEFVLAFRQSMGRQYVNYIFRGIENHLSE-EKTLQQVHIEHIMPQTSLADQHELFVNRWGNLTLGKLNITASNQPFAEKLALY-QSKIALQWGLPEIEARQAQLAEIAEGIWRI
>GmrSD|gi|256384003|Mycoplasma_mycoides_subsp._capri_str._GM12|1|0|0|True|TENERICUTES
ITVSPRSVKEMF-QIVEIPLYQRQYCWSKENIHSLLNDLLDR-DRQHFFGTITETTAPLKHRIIDGQQRLTTCLLLLHFFNSKISNILQFEGINLEIEDIKKIINYYTSSDKKIKENYETIKNFFVNDYKRLLDIFLNKFIFSSLIYSDPFEEMTIFENLNSKGVPLDDLDLIKNIIMLA-DNLRQFDKYIWNLV-DFFEEFLKWYLKDNYKKYGYEIYKNFKY---NILQELKKYLILYL----LRVIDQRVYIGLLFAFNKFSNITIINYMKVFSIHIIR-LMSGTGQSLFEE---QITKEYKDLAIKK---AIIQVRESLIDTVKWI-AKGVIDVVETTILNANEKIKKTTLEHIMPQTE-IDKQKTYLNKIGNLCFLSKNSKISNDSFEDKKTKY--S---V-WGFSQIQRRTEQIVDQFLKIINQ
>GmrSD|gi|406692986|Streptomyces_sp._SM8|1|0|0|True|ACTINOBACTERIA
MQAKETLFADLVQQQFQVPLYQRTYSWTEKQLRQLWTDILEQAASTHFLGSVVLAPSPPRWLVVDGQQRLTTLSLALAAIRDHIAERIDYIKRRLLARAQAAYVRGPLSAGGAVAAAYGFFRRKLPQEVLRIEEAITSRLTLVAVTAERADNVHRIFESLNNTGLKLSQADLLRNYLFMRLTRGEHIYETYWLPLQDELEQLMWLQLVLDGDDRVQALYAAQQQEIEAYIRELYRRGPLFRAAVRLDTWQAQVTHPALMLLLDRREADTARAMSYVESFLVRRMMCRVPTNNLNRIFQAVPGQLPLDVLHQLLSRFDELREKVTPFYKFGRRKMVLQRLEESYEPEPVDFAQLTIEHVMPQSGDEDLHSRLQHTLGNLTLTAVNAELSNHPFERKQDLLQGSHLEMRWGADEIRTRADELADRAIALWPA
>GmrSD|gi|322691502|Bifidobacterium_longum_subsp._longum_JCM_1217|1|0|0|True|ACTINOBACTERIA
IIGENG---NMFDMEYIIPLYQRAYAWEDKQLTQLIEDINDVADSNYYIGSLIVSK--GRYEVVDGQQRLTSLYLLLN---------------TLTKNYTKID------IEPGIQRGIRILSHELHFDRESFME-KLAKIIVYRIEVPENTDLNRYYEIMNTRGEQLEQHDILKATLMSYLDSEKGLFAKIWDACS-DMTGYVQMHFIS-KNNAVNS-WQKYKKTTGHKICDLI--KNFKVVRFE------VIEFPYFLLTLKVYVDFARGFIICLLRTRYLFYIIEYA-ND------WSLKSLYVSGMQSALRADNDAAENIDVRENFFQPHIVFNYLDYLLWK-Y---FRNSVEHWYPQN-Q---KDGV-DQFGNLCIRNVNSKFSNMSPEAKKSTFVKGSIKLMWKERAYKAHEEEMLGHLKKACNI
>GmrSD|gi|384207817|Brachyspira_intermedia_PWS/A|1|1|1|True|SPIROCHAETES
NDDIIESVKEIFS--YNIPEYQRGYKWS-EDVNALLNDI-NNFDKFYCLQNITIKKQKNIYEVIDGQQRLTTLSILLSYLGKT-KYKIKYI--KLLFKAV---KKENK-FCLAKHTIINFF-YKF-KKKS-FTTKLLNNVKLIVNDVGNDVKGETIFKNLNSNKVALEYYDLIRAIFITRVIDIDIDNMNIWWSDEGIDIDNMNIWWSDENVKEYDLYWKCRNN----SDAYKSQSEALFKTVFKRNTMADKEIYHLLGF------ERANTTRESFKKALKQINNLIENENY------LET--IGD--PNK----NNT--------------IKLLVLMD----KDIK--NEEDIEHIFSKT--DLELLDEVHSIGNLVLSNTNRGYGNSSYIEKRR-----IIIESWTIDNIKNTAEDIRKEIKFF---
>GmrSD|gi|281421355|Prevotella_copri_DSM_18205|1|0|0|True|BACTEROIDETES
NNENGVTLKDIT-ERFCIPLYQRLFAWTPKVVSKLLRDLKEHFHNPYYLGMLTTIQRD--IDLIDGQQRFTVMILMAIVFKDI-----PLD--RLIEEKY---------ENTCMKDAIQGIQDFLQDQISDFAHNIYNHLTFFISELNDATSLNRYFEVLNSTGKGLEQHEILKVTLLKNQ-EEAEEFVKIWNWVA-QMERPIYNRTDATSDE--NNNFESVINEDAPTIDIIPRK-----KKED------IITFPEFLLVLDLTEKDMKRFYHNLLFYRLLLYVVDISNGQFRD------RQ-----YMSMLT-G---LTDDSEIIAKLKSRYWFWRLDYYLWKEDQRVTNRSIEHLHPQDN----NEDITNGFGNLAMQSFNSQQSNDNVRVK---FSLQSIKL-WNEGLAEEHLDDMCKILNDSFHQ
>GmrSD|gi|229051256|Bacillus_cereus_AH676|1|0|0|True|FIRMICUTES
NHLKIIPVSNIF-ISYVVPIYQRNYAWTEMQIEQLIEDINSSI--NYFLGNLIVNQT-NVYEVIDGQQRLTTLFLLENYLGM-------N---SLRKNRTELL------ESVEILAGYQIIENYFEIDKNELKK-KLEKVFLVRVQVPQGIDLNHYFEIMNTRGEQLELHEIAKAKFLEVLEHDRKTAALIWEKCS-DMDSYIQMNFDP-KVRKADD-FVSIREKHSVPLMDIL--S-KKLERFE------TISFLNFLLVNAVIGDRAKNFLYYMLKCRVLFYILEYA-RD------WSLQRLEKYSLQSCLRLLNESLEDYTVIKSN--ERIVFTYLDYLLYKEIIPPFRSSIEHFQPQH-N---ESDDLDGFGNLALVTGNSKFSNLPPAGKISSYFEQSLKLMWTEEKASKHQEEMFRILKS----
>GmrSD|gi|145633202|Haemophilus_influenzae_3655|1|1|0|True|PROTEOBACTERIA-GAMMA
EYVKTLTVSDLF-CNYIIPIYQRNYAWGDDEISSLLQDIKNACNKNYYIGSLVVYCR-GDFEVIDGQQRLTTLTLIMHHLGKL------G---NVYEQQA---------LPSNFLQALKTIKKVIGNNKDEIVKFLLDKVEIIRTEVPEGTDLNHYFEIMNIRGEQLEKHEVLKARLMKKL-IEKSLFAKIWDACS-DMSRYAVMGF---DSKIRKC-FMEIIQVGVDGI-KIL------DGSFT------VIDFPNFLMVLRIYLEAVRNFIYVLLICRYLFYVINTIRTG------WSLWAVMPNDLLSMFHNNNITLEELKYFGNNCQPNFVFNRLDYQLW--PQSVFRSSVEHHYPQHG------E-IDMFGNLYLQSKNSRLSNLTPVAKRDIINCDSLKQMWGEDEIKVHGEKMLTILNRPLSK
>GmrSD|gi|389857445|Streptococcus_suis_ST1|1|0|0|True|FIRMICUTES
TKTATLTVTKLL-DEYIVPLYQRNFSWTYDEIEQLLIDIADAYRPDYYIGTLVVHQ--NMYHIIDGQQRTTALTLLALVLRNE------Y---LLNQNASSSA------NMDEIIRGYQNTKLALKMEATVYAEYLFQHVIIFRNMLPTDLDLNLYFERFNSRGEQLEAHEIIKAQLMAKL-DEAAKFAKIWDACA-DFEKPVVKSFQMRKKRKEANIYRFI--SSKKSILDTL--DSSSLGRYT------VINFETLLLTVSIIKDWVIYFSETLLSIRHLFYVIASEDTS------WFLSKGTYYELQSMFANVEAFLEALRADGRLFTPIYAFNFIDYVLWF-FDS-YRRSVEHWYPQNEM---SDSLLHSFGNLCIDSQNSKFGNSRPQAKYSQWGNQSLKLMWNSEVIRGHEHKILTLVKEFFES
>GmrSD|gi|386866338|Bifidobacterium_animalis_subsp._animalis_ATCC_25527|1|0|0|True|ACTINOBACTERIA
GNPTILSIAELFNCVYRVPIYQRAYAWGTDEIKTLLDDLKRAA-TAYHLGSLVVAGR-TVYEVVDGQQRLTTLYLLMAVLCHGD-----D---QLEEYGVENE------MCRPLLDGYQIIRQYITSENRIDLEKLRTNVRVVRDELPPGTDLNRYFEIMNTRGVQLRPQDIIKARLMSAVAADRETIGRIWDVCS-DMDHYMQCLATP-DERTRID-WNQLVGKSFKSFKDVLEAEEPLQEQYR------IISFPAFLMVLRIYCDNAKRFAATLLKCRFLFCIIRMD-AA------WTLKCCKENKIQSMFQLWAVDIREYELERALGLEHFIFNYLDYALWV-SIFGYRNSVEHFSPRH-----PDN-VDDFGNLCLVQENSRRNNLDAMEKIRHFGQQSLKFMWGKPQIEKQTELWVQLLD-ALSM
>GmrSD|gi|380541098|Campylobacter_coli_1098|1|0|0|True|PROTEOBACTERIA-EPSILON
----------MSDLNFVIPSYQRGYRWD-TQVEDLLEDIWNFCDSFYCLQPIIVKKYEKKYKLVDGQQRLTTIHMILSHF----YESFKIY--EIREHKT---EKE---MSEAYEYIEEWFSKNNFFRILTSQNNIAKNVRIIWHEINEDER--EVFSRINSGKIPLTNAELIKALFLNSNLRQIE-ISKEWDEMELQNNEFWRFLTSDEDYPARLLFKTYYNN---YNNPTDKPCYRFFNKIWL------HKLYHLIGYNVLENKESSKKSKEDFM-LFIEEK--KVK-----------N--INE--IKE----MNEI-------------KKILLLFN------IATYEKWSLEHINPQSI-DKKFAD-KHSIANLTLLDTNSKLSNHIFAIKRN-----RLKDSWTSSDQDSYLKAIEEKIVFIKNG
>GmrSD|gi|150026207|Flavobacterium_psychrophilum_JIP02/86|2|0|0|True|BACTEROIDETES
ISTLPISKLILNEEHYLIPYYQRGYRWE-ENVKALLDDIHNFIEEFYCLQPIVVVP--RIWEVIDGQQRLTTLYIIFKYL----KYTILFE--RTLEY------ND---MSEAYKCVKKWFENKTFVARLTKDVQVIWYQINELEKITIEETKIDIFNRLNIGKIPLTDAELIRALLLSKIMRQAE-ISNEWHQIELRNEEFWYFLNNNSIEKTSLVFNLIAED-------KLK--YSTYLELWS------SKLYHHIGY-L----ISNSNIKKDIFQNWVFDD--KHI-----------K--LE-----N----LSEL-------------HKVFLLHN------IIATKGWSIEHIHAQQI-YNDFNN-VHVLDNLALKSDNSALNNSIFPVKRN-----KIIQNWSKSDKQNYFANIEETIPFLTKE
>GmrSD|gi|32266529|Helicobacter_hepaticus_ATCC_51449|2|0|0|True|PROTEOBACTERIA-EPSILON
----------MNQKNFIIPSYQRGYRWG-REVQALLQDIWDFASDFYCLQPVVVKNNK-KYRIIDGQQRLTTIFLIIKLL----FFNISYT--RPNIDKT---KEV---FHKAYEVIQVFFDNKD-INQNKFLEVLLNKCKVLWYEI-K-ENENEVFIRLNIGKIPLAEAENIKALFLSKNSDDLKDRAELWYQSEARENRDFRYCVLNKIDKEDAYLKSL-------VP-YSNKKHYLFEKQWN-NDK--REIFHHLGF-I----WKNDTNKESFS-QKLLAN--ISK--------------IEN--IEQ----LAKI-------------KDILLLFN------LEYLEQWTLEHIYAQNINEVIFADKLHTIQNLTLKDSNSQIGNQIFSQKRK-----AIQKSFEQKDQEDYLTAIKESLRYIKED
>GmrSD|gi|149199532|Lentisphaera_araneosa_HTCC2155|1|0|0|True|LENTISPHAERAE
MSDLVYSIENIFSEKYYIAPYQRGYKWGADAVWLLISDINDAFEEEYYLQYITVKNNERVLEVIDGQQRLTTLTLLFAVIGHL-AHKLKYV--DFLTWEE---IEKHPEMYNAV-QCIKNRLSEH-ESLLEFHQFLNERVMLIFNVIKGNLASEKVFSNLNTNKVELTSTELVKGLLLTRAELRST-MGRQWDEIESESADIRTFYFSKYSEPMEGIITLLAYA------EKSKNKYSLFNQFFN------PKIHNMLGYLFHKGALMEID-KIALQKKLSQQQVM--DFD-----------------VSD----LTRI-------------HQVLLFIN------VFATRKWSLEHIFPQNLLLTNEEKGLNSIGNMALGSDNSSNSNGLFDAKRH-----NIVDSWSEKDIDAHESWMIKRIEEIKGD
>GmrSD|gi|385221047|Helicobacter_pylori_India7|5|0|0|True|PROTEOBACTERIA-EPSILON
---MKTTIKEIF-EGYSIPNYQRDYAWKDKNFRDLWEDLEEAIGQGHFIGTMVVAKNEKLYDIIDGQQRTTTIFMLLHVLANK-KQETRLQELKLEQQSFKTLLEAAEKGKQNLFEVLKAILDKVKEEANERLEALL-KMVLMRLEEPDPGRAIRTFQSVNDRGVPLLLLDKLKSLLIYYSRGLDQFINDHFGEIFD-EGDIFRHHAGSQKFDGINT-YEKLK-FIRSYVSDLKNFYQAFLTVML------NTINPSFFNLIRLKIDETLILFAKTYILLSKGGMG--SVAY---LINEYLEKG----LKS----KNYISNS---------FHYIFFEKN------CQEMFSQEKEHIIPINE-KKDLEDYIDTYGNFISKSLNLKA-------KR----------------------------------
>GmrSD|gi|238810091|Mycoplasma_fermentans_PG18|1|0|0|True|TENERICUTES
IVTKDLDRNKFYIMKISIPVFQRSYVWNEEYVLRIVGDLINI-NQKEILNLGIVYWWEQVKEIIDGQQRTVTLILIAYSLYKLFKDPVEIINSK---SEF----------KTNIYKNLKAITKKLEEKFKNFVQAFYQKTFLTTITTEQTPKNYELFQRINLYSKPLTSYDLVRNFVYGQLSNISK-FDNFFKPLFLVLDSKLFDNYVNSMATINLSKKYSNYS---ELIDKLCETVEIFSIYDWG-----TIYIPLLWSFDKMNLSRISL-LRRLSKVVYKVFFNSFKGESLTMPIKKIVQS-----LND-----TNFRKYAKMEQDLLNPVSLLLLINY---IGKNNKTNLSWEHLTPVF--VDQERKYLNLLGNAHIKKTNSSKGNKKFSDKFGDILEFDYNT-EDKTIEKHNLEDKEFIQKH-WEN
>GmrS|gi|383778830|GmrD|gi|383778829|Actinoplanes_missouriensis_431|1|1|1|True|ACTINOBACTERIA
PTPYYRTITQLLQRSFSVDDYQREYKWDKPNIDELLSDLVGAFYPTYFLGSIIVTRRGSTDFLVDGQQRVTSLTLLLIYLYRETFTTIEFDGENL-ERLPQALFNGEDYSTQTIVHRYGDIQSSGGQALPNFVYWLLRNVGLIEITTENDTDAYAIFETMNDRGKPLSPVDMLKAYLLAPIPDRRSVANRVWRKTVERDSSFIKAWLRAKYAETIELISTTFHRNFLLMTEEFPFFARAYR---------------------------------------MRRVVNRVSYSNVSYAMWVLCRDI----LIDILQGSRTGIEGL-FLNQFTRIFHLLARITSYVEVGSGRPNPFDIEHIWAADYHEQDFWDYRNHVGALLLADVNRSYQDKPFKAKAPHYAKQNF-YAFGDVELGERIDLVLALTNKVWAT
>GmrS|gi|315453696|GmrD|gi|315453695|Helicobacter_felis_ATCC_49179|0|1|1|True|PROTEOBACTERIA-EPSILON
MKTEKKSILEYLSNRFVIPVFQRHYAWGEDQCTQLWEDIVAFFDDPYFLGSIVMYSFQKEQYIVDGQQHTTTFVLLLRAMHAKLIDSIQLRVDHLRERAIERILKEGLPNASNYEKNYRYFCQQLPNSFHAFCVCVLRACIVLPIGCMSLEFALRIFHTLNARGLPLNDTDIFKSVIF-TYGQEREAFIQRWKELEA--------------------------------------------CKSLLDLTESEYWKCLDSAYYMYCLKNHEEFLMRLCAHLLLYSISKKT-ISFKNVIYNAYTSLYK--DFHAESEGARKNERNRLFNTSSKTKVLLALNMYLKYK-EAVGDRAQIEHIFPQTRRKTKAKPFLESLGNKMLKPLNIKASNGYFDDKKVQY--SNFLEQWLQQDIEARNEEIYTRLHTFFKQ
>GmrS|gi|404581514|GmrD|gi|404581513|Bacteroides_fragilis_HMW_615|0|1|1|True|BACTEROIDETES
SDTKLLSLSEIFNKIFRIPDFQRGYSWEERQLEDFWEDIQNL-NKIHYIGLLTVEPIKSAYYVIDGQQRLTTLIILLHEILRTFYGQKSLRNS---PDEYTKILEQESAYTANLMFAKKYFAKKLKESKESIFDKVVNRLKFNYYEIDDSLDVYVTFETMNNRGKSLSHLELLKNRLIYLSGRLRRDINETWKTIYLDDDTFLFNHWIMYFTYDREFLLKKKI------------------SEHIQERVGWGAFPPMIMAFTKESN---WDFLDACERFNFLVFAIHRASNTQNSNLYRKAREYYVGDLTHEID-FNHIKELFRGFYSWS-LRCFLYEYELHLQ--DNAN-EDTIEHIYPQSI-PTERRLYLNSLGNLLLRSKNSKLQNYDFDKKKCLYAKESE---WTTERIKERGLSMLQFMEERWKF
>GmrS|gi|47459447|GmrD|gi|47459448|Mycoplasma_mobile_163K|0|1|1|True|TENERICUTES
EDDDEKLNENFVPFQFVIPIYQRNYNWEIKQVKKFMESFEHLFNEEHFLGTLILILGKQELFVIDGQQRLTTTFLAFFAIRNLLEKSLL-IELNLLEDKVEKI-TRNSKKTTNIFKAYEYFKKELKNNEEELMKIL-RTFNRMIVVSRKNVNQQKLFESINSTGVKLTNFDLIKNFLLMKL-EQDQIYNEYWKILEFKGNDFFKYFLSIKEHKHYEKFYNSFKK-------ELKNYSNLFN---------------------------------------MKSFLNGNE--RISK-------------------IKRELETIIKNAYHKEGTKVILQKIEKDVVKGVLDLKTLEIEHIFPQN--NGNENNHINQIGNLILSEINQELSNNIFATKKETLEKGKLFIEWTKKQIEKRTKNIIKKIKKLYPY
>GmrS|gi|384887934|GmrD|gi|384887935|Helicobacter_pylori_52|2|1|1|True|PROTEOBACTERIA-EPSILON
VEVELKKLHKILVYFYQVPDYQRPYVWDKDHLGALIDDLVGSYEDEYFCGSIVIAENQNRWDVVDGQQRLTSFIILACTILKLYEDFIKIDRHRLKYNNIENTVLNHLEEENTYLRNAYYFKELLISDIDDFVKWFYEHIVLTRIICFEQDSAMQIFQVLNDRGQPLSPIDILKSNLMQEISEKRKDFITTWDKLVDFFNMYLEYADPSASKKRAKGLKKVFKDDACEFIYGVSAFKSYTD----------------------------------------------------------------------MN-SHQYHYNLWSSVYPSNWVRPVLALANYFMVEEKPNFAETQVEHVLPQKGSKEKKEEWVNNIANLTLRKKNAQALNGDFDEKRKIYVISCYDIKWDEKSLQKRYDFLYGIITPILHI
>GmrS|gi|409965654|GmrD|gi|409965646|Leptospira_santarosai_str._MOR084|0|1|1|False|SPIROCHAETES
MEANPVRITQYFDKQSIIPLFQRPYTWEKRNWITLWDDIISFIDTTHFMGAVVSIPARTKHLVIDGQQRLTTIAILLCALRDSV-SDQIYIRHKLLGRESIELVKNGNS-MHLMHEAYFFFKDSIPVGSDTIFDIVRKVLQVVMINLGESDDPYLIFESLNFKGEPLTQADLIRNYILERV-------SKLLV-LLNYLLVKCTKIIQRYRTSFG--------------------------QSIRLFSMEVSIVYPLLLRVFRSYDRNIISFLKVIESFIFRRTLIDEKRSALNKLFLRLSAKYPSEHLLVTV-ERDEVKEAITPLYGTKGAKILLVSVEAHFSKEALDP--LTIEHIMPQTTDEKTHAQYLHCIGNLTLTGMNSELSNSLFDEKVKSFSSSNIALRWNQDQIFERGMEIAEIATKLWSR
>GmrS|gi|21327769|GmrD|gi|21327771|Escherichia_coli|0|1|1|False|PROTEOBACTERIA-GAMMA
MKSETLTIQQIFQRQYRVPFYQRAYVWTQNQWSALLEDIFEKATP-HFLGAVVLEPQLDTIHIIDGQQRLTTLQYILASLASIRLEGLVCKTNKLWRQTHIQSLNVDNINHPPSLEALWFFTEAFQENAVALIEAVLTDLKLVSIFLEAEDDAQIIFETLNGRGAELHATDLIRNYIFMCAINAIELYENEWKIFEPRMEWLVHATLQSERQQ----------------------------------------------------------MYNDLVSYVVRRSVCGLTPKNYNNVFMNVLRHLSKTELRNILNSRSEFLNACNPLYPGRLMRSMLTELERELCTEKPDVSNLDIDHLMPQSYSVRKRQQAIATLGNLTLLSVNRSVQNAVFLKKRDAIVHTNLRLIWDESEIQERGKKLGEIALKVWPK
>GmrS|gi|384207706|GmrD|gi|384207703|Brachyspira_intermedia_PWS/A|1|1|1|True|SPIROCHAETES
---------------MVIPEYQRFYVWDKENVDDLLNDLKDFFNEEYYLGTVILHND-KKYNIIDGQQRILTLLIILYVFEQQ------YF--NIEN------------TMQNIRNNYKYVKEYL-NQNNKI--TLLNNIIFTEIETDSEDEAFIFFDTQNGRGVTLDAIDYLKSYHLRA-DNYRDIIAEDWDKNN-LFNEILWKARRWTGRNIHKEIKREFEK-----------------EKIR------IISFPMLLLTLRIFLKKTSYFFKLLWKIRVLFYVIDNEDGEIIY--------KNSRSLQSILYID---------------NRYWFYKLEFILWKEILNKSKNSIEHVYPQNLD-ETKEECLNSFGNLVLGSLNSELNNKSYKFSILR-EVQSLKSIWDENACKEHLNKVIELYKEYYEK
>GmrSD|gi|217033221|Helicobacter_pylori_B128|1|2|1|True|PROTEOBACTERIA-EPSILON
--MELLDLDGVIEGVFEIPSYQRGYAWQKEQLKDFWNDLEHVSDKFHYMHSLTLRELESAFEIIDGQQRLATSLILLGLLAKITKYYSMYGEA----F--RAI-TEEEKYAKNLIDAYEFFQEKIVGTLEKMFDALTKKMLFSVVELDNRIDPFSSFETINNRGKDLSTLELLKNRLHFVSENLQQEINDTYTRIYDHLEGFLKHFVAYYYGENSERLLNTAFDKINDLLLYLSYSSKVWVEGLLRNALSENAFLPLLLSLTIQLAKELEGLLEYLERFGFLIYGVGRD-TAKNEKGNIAIEDLEKNFFLE--------ESIHPKWYEWG-LNYLLYEYELHHNETTLNFSIESIEHILPQKGK---NPHIMHALGNLLLKNANSSLSNKPFEEKRKQYAKNAS---FGITEIQERSEKLLDFLIARYRI
