# Supplementary material for: Phylogenomics and sequence-structure-function relationships in the GmrSD family of Type IV restriction enzymes
Source: BMC Bioinformatics. 2015 Oct 23;16:336. doi: 10.1186/s12859-015-0773-z (PMC4619093; doi:10.1186/s12859-015-0773-z)
Supplement: Additional file 8: — Results of the genomic context analysis. (XLS 41 kb) [file 12859_2015_773_MOESM8_ESM.xls]

## Sheet: Sheet1
Pfam domain		Domain count in GmrSD genomic context	Number of other domains in context	Domain count in Pfam proteomes	Number of other domains in proteomes	conf interval left	conf interval right	est context	est proteomes	pval
PF01420	Methylase_S	176	9209	705	885091	0.0151585	0.0207564	0.0187533	0.000795894	0
PF00271	Helicase_C	175	9210	2699	883097	0.0128067	0.0183929	0.0186468	0.00304698	1.54832e-154
PF02384	N6_Mtase	136	9249	495	885301	0.0114603	0.0164045	0.0144912	0.000558819	0
PF04851	ResIII	130	9255	977	884819	0.0103295	0.0151684	0.0138519	0.00110296	1.66695e-265
PF13429	TPR_15	83	9302	19	885777	0.00687439	0.0107705	0.0088439	2.14496e-05	0
PF12161	HsdM_N	84	9301	293	885503	0.00665999	0.0105794	0.00895045	0.000330776	0
PF03235	DUF262	81	9304	531	885265	0.00610537	0.0099573	0.00863079	0.000599461	3.86792e-190
PF04313	HSDR_N	71	9314	270	885526	0.00545319	0.00906772	0.00756526	0.000304811	2.04353e-277
PF02463	SMC_N	57	9328	514	885282	0.0038667	0.00711981	0.00607352	0.000580269	9.67291e-96
PF11867	DUF3387	50	9335	61	885735	0.00373206	0.00678551	0.00532765	6.88646e-05	0
PF13495	Phage_int_SAM_4	48	9337	140	885656	0.00345923	0.00645375	0.00511454	0.00015805	3.50362e-233
PF12844	HTH_19	52	9333	483	885313	0.00343907	0.0065519	0.00554076	0.000545272	1.46163e-84
PF02421	FeoB_N	40	9345	199	885597	0.00266525	0.00540968	0.00426212	0.000224657	4.32834e-122
PF01555	N6_N4_Mtase	43	9342	622	885174	0.00245832	0.00530086	0.00458178	0.000702193	1.01722e-41
PF01863	DUF45	37	9348	236	885560	0.00235392	0.00499815	0.00394246	0.000266427	6.55955e-89
PF13476	AAA_23	36	9349	272	885524	0.00222383	0.00483385	0.00383591	0.000307068	6.9895e-73
PF00491	Arginase	32	9353	261	885535	0.0018813	0.00434879	0.0034097	0.00029465	8.58924e-60
PF13589	HATPase_c_3	33	9352	371	885425	0.00184523	0.0043496	0.00351625	0.000418832	2.2362e-43
PF01856	HP_OMP	41	9344	1087	884709	0.00175139	0.00453166	0.00436867	0.00122714	4.96258e-17
PF13474	SnoaL_3	28	9357	72	885724	0.00174477	0.00405963	0.00298348	8.12828e-05	1.02975e-148
PF00929	RNase_T	35	9350	631	885165	0.0017287	0.0043053	0.00372936	0.000712354	1.15158e-25
PF00589	Phage_integrase	50	9335	1834	883962	0.00172753	0.00478686	0.00532765	0.00207045	1.62735e-11
PF05670	DUF814	28	9357	121	885675	0.00168935	0.00400442	0.00298348	0.0001366	1.12945e-96
PF05833	FbpA	28	9357	130	885666	0.00167917	0.00399428	0.00298348	0.000146761	1.25359e-90
PF05222	AlaDh_PNT_N	29	9356	257	885539	0.0016226	0.0039772	0.00309004	0.000290135	1.31094e-49
PF03951	Gln-synt_N	29	9356	273	885523	0.0016045	0.00395917	0.00309004	0.000308197	1.7581e-46
PF00227	Proteasome	28	9357	228	885568	0.00156831	0.00388386	0.00298348	0.000257396	2.2324e-52
PF01262	AlaDh_PNT_C	28	9357	252	885544	0.00154117	0.00385682	0.00298348	0.00028449	4.14615e-47
PF03948	Ribosomal_L9_C	27	9358	221	885575	0.0014895	0.00376538	0.00287693	0.000249493	3.17513e-50
PF01281	Ribosomal_L9_N	27	9358	223	885573	0.00148723	0.00376313	0.00287693	0.000251751	9.40728e-50
PF04225	OapA	24	9361	35	885761	0.00144204	0.00359348	0.00255727	3.95125e-05	4.73751e-188
PF13555	AAA_29	24	9361	38	885758	0.00143865	0.0035901	0.00255727	4.28993e-05	1.44645e-178
PF01513	NAD_kinase	27	9358	279	885517	0.00142389	0.00370003	0.00287693	0.000314971	4.56835e-39
PF00665	rve	36	9349	988	884808	0.00141412	0.00402693	0.00383591	0.00111538	2.9054e-14
PF00120	Gln-synt_C	29	9356	443	885353	0.00141222	0.00376763	0.00309004	0.000500115	1.81818e-26
PF05496	RuvB_N	27	9358	313	885483	0.00138543	0.00366173	0.00287693	0.000353355	2.59931e-34
PF12728	HTH_17	27	9358	407	885389	0.0012791	0.00355582	0.00287693	0.000459474	4.31052e-25
PF13551	HTH_29	24	9361	188	885608	0.00126895	0.00342112	0.00255727	0.000212239	1.07699e-46
PF07510	DUF1524	27	9358	436	885360	0.00124629	0.00352315	0.00287693	0.000492213	5.11992e-23
PF13588	HSDR_N_2	22	9363	65	885731	0.00123838	0.00330319	0.00234417	7.33803e-05	3.76453e-104
PF00204	DNA_gyraseB	26	9359	373	885423	0.00123119	0.00346739	0.00277038	0.00042109	1.06734e-25
PF05173	DapB_C	24	9361	224	885572	0.00122822	0.00338056	0.00255727	0.00025288	8.05912e-39
PF01113	DapB_N	24	9361	240	885556	0.00121012	0.00336254	0.00255727	0.000270943	5.14567e-36
PF03734	YkuD	28	9357	587	885209	0.00116223	0.00347937	0.00298348	0.000662681	7.58264e-17
PF00986	DNA_gyraseB_C	25	9360	361	885435	0.00115879	0.00335378	0.00266383	0.000407543	1.56045e-24
PF00176	SNF2_N	26	9359	446	885350	0.00114861	0.00338515	0.00277038	0.000503502	1.54283e-20
PF00834	Ribul_P_3_epim	23	9362	258	885538	0.00110465	0.00321426	0.00245072	0.000291264	2.23125e-30
PF01551	Peptidase_M23	32	9353	954	884842	0.00109752	0.00356788	0.0034097	0.001077	3.57569e-11
PF01565	FAD_binding_4	31	9354	900	884896	0.00107052	0.00350369	0.00330314	0.00101604	2.44026e-11
PF01225	Mur_ligase	27	9358	596	885200	0.0010653	0.00334288	0.00287693	0.000672841	3.92128e-15
PF12950	TaqI_C	20	9365	84	885712	0.0010492	0.00302326	0.00213106	9.483e-05	2.69842e-70
PF00145	DNA_methylase	24	9361	411	885385	0.00101666	0.0031699	0.00255727	0.00046399	4.75774e-19
PF02913	FAD-oxidase_C	24	9361	448	885348	0.000974805	0.00312822	0.00255727	0.00050576	5.03233e-17
PF01751	Toprim	28	9357	772	885024	0.000952973	0.00327093	0.00298348	0.000871533	3.19135e-11
PF01380	SIS	31	9354	1016	884780	0.000939323	0.00337298	0.00330314	0.00114699	3.0783e-09
PF01695	IstB_IS21	21	9364	274	885522	0.000917791	0.00293878	0.00223761	0.000309326	2.46761e-23
PF00316	FBPase	19	9366	130	885666	0.000914165	0.00284133	0.00202451	0.000146761	2.85286e-42
PF01464	SLT	25	9360	596	885200	0.000892937	0.00308903	0.00266383	0.000672841	1.34043e-12
PF13280	WYL	22	9363	396	885400	0.000863882	0.00293034	0.00234417	0.000447056	1.99863e-16
PF07724	AAA_2	29	9356	947	884849	0.000842142	0.00319974	0.00309004	0.00106909	9.24059e-09
PF10518	TAT_signal	16	9369	0	885796	0.000816359	0.00259334	0.00170485	0	6.04671463885e-310
PF01755	Glyco_transf_25	18	9367	147	885649	0.000812571	0.00269143	0.00191795	0.000165952	1.82924e-33
PF02511	Thy1	17	9368	99	885697	0.000785225	0.00261405	0.0018114	0.000111764	3.96619e-44
PF00743	FMO-like	16	9369	64	885732	0.00074392	0.00252127	0.00170485	7.22514e-05	2.79504e-58
PF08463	EcoEI_R_C	16	9369	68	885728	0.000739393	0.00251677	0.00170485	7.67671e-05	2.76912e-55
PF01527	HTH_Tnp_1	21	9364	440	885356	0.000729964	0.00275181	0.00223761	0.000496728	7.72676e-13
PF13091	PLDc_2	26	9359	817	884979	0.000728922	0.00296717	0.00277038	0.000922334	1.7306e-08
PF00293	NUDIX	39	9346	1863	883933	0.000693548	0.0034112	0.00415557	0.00210319	2.88125e-05
PF08279	HTH_11	19	9366	357	885439	0.000657288	0.00258567	0.00202451	0.000403027	1.6719e-13
PF13230	GATase_4	15	9370	87	885709	0.000637787	0.00236237	0.0015983	9.82167e-05	5.78566e-39
PF00593	TonB_dep_Rec	34	9351	1532	884264	0.000620839	0.00316573	0.0036228	0.00172952	2.2169e-05
PF04471	Mrr_cat	16	9369	189	885607	0.000602438	0.00238052	0.00170485	0.000213367	5.38451e-20
PF02661	Fic	18	9367	338	885458	0.000596418	0.00247633	0.00191795	0.000381578	7.74661e-13
PF02534	T4SS-DNA_transf	15	9370	127	885669	0.000592508	0.00231733	0.0015983	0.000143374	8.1078e-27
PF00239	Resolvase	20	9365	508	885288	0.000569427	0.0025457	0.00213106	0.000573495	2.39485e-09
PF08359	TetR_C_4	13	9372	22	885774	0.000553978	0.00216673	0.00138519	2.48364e-05	3.57508e-90
PF13356	DUF4102	16	9369	235	885561	0.000550372	0.00232873	0.00170485	0.000265298	1.51266e-15
PF02525	Flavodoxin_2	17	9368	311	885485	0.00054529	0.00237532	0.0018114	0.000351097	1.42102e-12
PF01396	zf-C4_Topoisom	18	9367	390	885406	0.000537571	0.00241777	0.00191795	0.000440282	1.28847e-10
PF07715	Plug	36	9349	1773	884023	0.000526384	0.00314225	0.00383591	0.00200159	0.000133085
PF05930	Phage_AlpA	14	9371	121	885675	0.000520097	0.00219019	0.00149174	0.0001366	1.74504e-24
PF04551	GcpE	15	9370	203	885593	0.00050648	0.00223177	0.0015983	0.000229172	4.5403e-16
PF05192	MutS_III	15	9370	214	885582	0.000494028	0.00221938	0.0015983	0.000241591	4.12984e-15
PF09369	DUF1998	13	9372	104	885692	0.00046114	0.00207442	0.00138519	0.000117409	1.40615e-24
PF01541	GIY-YIG	17	9368	389	885407	0.000457012	0.00228748	0.0018114	0.000439153	2.41391e-09
PF00532	Peripla_BP_1	13	9372	111	885685	0.000453214	0.00206654	0.00138519	0.000125311	5.3109e-23
PF13391	HNH_2	12	9373	53	885743	0.000441802	0.0019958	0.00127864	5.98332e-05	1.22021e-39
PF01402	RHH_1	13	9372	122	885674	0.00044076	0.00205416	0.00138519	0.000137729	7.43944e-21
PF01209	Ubie_methyltran	14	9371	200	885596	0.000430664	0.00210125	0.00149174	0.000225786	4.16705e-14
PF00872	Transposase_mut	14	9371	203	885593	0.000427268	0.00209787	0.00149174	0.000229172	7.30281e-14
PF13420	Acetyltransf_4	14	9371	205	885591	0.000425004	0.00209562	0.00149174	0.00023143	1.05234e-13
PF01058	Oxidored_q6	16	9369	350	885446	0.000420209	0.00219924	0.00170485	0.000395125	2.14255e-09
PF09522	RE_R_Pab1	11	9374	17	885779	0.000406752	0.00189903	0.00117208	1.91918e-05	5.56827e-80
PF00374	NiFeSe_Hases	14	9371	223	885573	0.000404627	0.00207536	0.00149174	0.000251751	2.12566e-12
PF07638	Sigma70_ECF	11	9374	22	885774	0.00040109	0.0018934	0.00117208	2.48364e-05	1.81841e-67
PF02796	HTH_7	12	9373	98	885698	0.000390848	0.00194515	0.00127864	0.000110635	3.44488e-22
PF12137	RapA_C	11	9374	34	885762	0.0003875	0.0018799	0.00117208	3.83836e-05	8.96878e-49
PF09848	DUF2075	11	9374	35	885761	0.000386368	0.00187877	0.00117208	3.95125e-05	1.17616e-47
PF04200	Lipoprotein_17	12	9373	103	885693	0.000385186	0.00193953	0.00127864	0.00011628	4.28029e-21
PF01750	HycI	12	9373	110	885686	0.00037726	0.00193165	0.00127864	0.000124182	1.02837e-19
PF00719	Pyrophosphatase	13	9372	181	885615	0.000373962	0.00198774	0.00138519	0.000204336	1.60272e-13
PF00324	AA_permease	16	9369	392	885404	0.000372671	0.00215195	0.00170485	0.00044254	4.86516e-08
PF00580	UvrD-helicase	23	9362	918	884878	0.000357947	0.00247078	0.00245072	0.00103636	5.21057e-05
PF07751	Abi_2	11	9374	63	885733	0.000354659	0.00184726	0.00117208	7.11225e-05	1.26908e-28
PF13086	AAA_11	12	9373	134	885662	0.000350085	0.00190463	0.00127864	0.000151276	5.43923e-16
PF00488	MutS_V	15	9370	344	885452	0.000346875	0.00207301	0.0015983	0.000388351	2.63017e-08
PF08139	LPAM_1	10	9375	6	885790	0.000344835	0.00177268	0.00106553	6.77357e-06	4.00858e-116
PF01713	Smr	13	9372	213	885583	0.000337732	0.00195172	0.00138519	0.000240462	3.66447e-11
PF00132	Hexapep	31	9354	1552	884244	0.000333093	0.002769	0.00330314	0.0017521	0.000594586
PF04465	DUF499	10	9375	24	885772	0.000324448	0.00175242	0.00106553	2.70943e-05	1.73879e-53
PF08003	Methyltransf_9	10	9375	69	885727	0.000273479	0.00170179	0.00106553	7.7896e-05	9.75694e-22
PF02410	Oligomerisation	12	9373	203	885593	0.000271955	0.00182697	0.00127864	0.000229172	5.95089e-10
PF00033	Cytochrom_B_N	13	9372	272	885524	0.000270934	0.00188531	0.00138519	0.000307068	3.1506e-08
PF06564	YhjQ	9	9376	14	885782	0.000263057	0.00162329	0.000958977	1.5805e-05	3.93617e-64
PF01715	IPPT	12	9373	221	885575	0.000251574	0.00180671	0.00127864	0.000249493	5.66294e-09
PF13087	AAA_12	11	9374	157	885639	0.000248208	0.00174148	0.00117208	0.000177242	3.59127e-11
PF13643	DUF4145	9	9376	30	885766	0.000244931	0.00160529	0.000958977	3.38678e-05	4.53429e-37
PF01588	tRNA_bind	15	9370	436	885360	0.000242735	0.00196943	0.0015983	0.000492213	6.21988e-06
PF10947	DUF2628	9	9376	35	885761	0.000239267	0.00159966	0.000958977	3.95125e-05	1.20287e-32
PF13784	Fic_N	9	9376	35	885761	0.000239267	0.00159966	0.000958977	3.95125e-05	1.20287e-32
PF02768	DNA_pol3_beta_3	12	9373	234	885562	0.000236854	0.00179208	0.00127864	0.000264169	2.33574e-08
PF05552	TM_helix	10	9375	107	885689	0.000230439	0.00165903	0.00106553	0.000120795	5.90847e-14
PF02767	DNA_pol3_beta_2	12	9373	242	885554	0.000227795	0.00178308	0.00127864	0.000273201	5.18681e-08
PF03747	ADP_ribosyl_GH	11	9374	176	885620	0.000226691	0.00172009	0.00117208	0.000198691	8.69188e-10
PF09299	Mu-transpos_C	9	9376	48	885748	0.00022454	0.00158504	0.000958977	5.41885e-05	8.95386e-25
PF12327	FtsZ_C	12	9373	250	885546	0.000218737	0.00177407	0.00127864	0.000282232	1.09531e-07
PF12705	PDDEXK_1	14	9371	400	885396	0.000204253	0.00187609	0.00149174	0.000451571	9.831e-06
PF11104	PilM_2	9	9376	67	885729	0.000203016	0.00156366	0.000958977	7.56382e-05	4.10551e-18
PF07728	AAA_5	13	9372	337	885459	0.000197342	0.00181214	0.00138519	0.000380449	3.56574e-06
PF04613	LpxD	10	9375	137	885659	0.00019646	0.00162527	0.00106553	0.000154663	1.15238e-10
PF13310	Virulence_RhuM	9	9376	79	885717	0.000189422	0.00155016	0.000958977	8.91853e-05	2.17387e-15
PF06508	QueC	10	9375	155	885641	0.000176072	0.00160502	0.00106553	0.000174984	2.85781e-09
PF13463	HTH_27	9	9376	91	885705	0.000175828	0.00153666	0.000958977	0.000102732	2.54593e-13
PF12564	TypeIII_RM_meth	8	9377	30	885766	0.000174154	0.00146296	0.000852424	3.38678e-05	1.15757e-29
PF03422	CBM_6	10	9375	166	885630	0.000163614	0.00159264	0.00106553	0.000187402	1.46478e-08
PF10117	McrBC	8	9377	41	885755	0.00016169	0.00145059	0.000852424	4.62861e-05	1.13567e-22
PF13145	Rotamase_2	9	9376	105	885691	0.000159969	0.00152091	0.000958977	0.000118538	1.84775e-11
PF00712	DNA_pol3_beta	11	9374	235	885561	0.000159876	0.00165369	0.00117208	0.000265298	7.08463e-07
PF06027	DUF914	7	9378	0	885796	0.000139697	0.00135204	0.000745871	0	1.04877e-125
PF04480	DUF559	8	9377	70	885726	0.000128831	0.00141797	0.000852424	7.9025e-05	1.09547e-13
PF13855	LRR_8	10	9375	202	885594	0.000122839	0.00155213	0.00106553	0.000228044	9.21e-07
PF08849	DUF1819	7	9378	16	885780	0.000121564	0.00133405	0.000745871	1.80628e-05	1.37951e-37
PF13361	UvrD_C	19	9366	831	884965	0.000120904	0.00205183	0.00202451	0.000938139	0.00123534
PF03023	MVIN	10	9375	204	885592	0.000120574	0.00154988	0.00106553	0.000230301	1.11177e-06
PF08747	DUF1788	7	9378	18	885778	0.000119297	0.0013318	0.000745871	2.03207e-05	1.7003e-34
PF13624	SurA_N_3	9	9376	142	885654	0.000118054	0.00147928	0.000958977	0.000160308	3.25779e-08
PF09334	tRNA-synt_1g	12	9373	343	885453	0.000113432	0.0016694	0.00127864	0.000387222	5.03597e-05
PF04321	RmlD_sub_bind	10	9375	211	885585	0.000112645	0.00154201	0.00106553	0.000238204	2.08987e-06
PF08722	Tn7_Tnp_TnsA_N	7	9378	25	885771	0.000111363	0.00132393	0.000745871	2.82232e-05	1.02464e-26
PF08665	PglZ	7	9378	41	885755	9.32296e-05	0.00130594	0.000745871	4.62861e-05	1.92278e-17
PF02784	Orn_Arg_deC_N	13	9372	430	885366	9.20503e-05	0.00170745	0.00138519	0.000485439	0.000247018
PF06968	BATS	10	9375	241	885555	7.86662e-05	0.00150825	0.00106553	0.000272072	2.07084e-05
PF09970	DUF2204	6	9379	0	885796	7.4089e-05	0.00120455	0.000639318	0	2.69544e-105
PF04703	FaeA	6	9379	3	885793	7.06879e-05	0.00120117	0.000639318	3.38678e-06	4.90912e-70
PF02686	Glu-tRNAGln	9	9376	186	885610	6.82093e-05	0.00142978	0.000958977	0.000209981	5.64215e-06
PF04014	Antitoxin-MazE	9	9376	187	885609	6.70764e-05	0.00142866	0.000958977	0.00021111	6.17146e-06
PF01336	tRNA_anti-codon	17	9368	735	885061	6.54215e-05	0.00189786	0.0018114	0.000829762	0.00202796
PF01170	UPF0020	8	9377	136	885660	5.40483e-05	0.00134373	0.000852424	0.000153534	9.51e-07
PF08870	DUF1832	6	9379	18	885778	5.36822e-05	0.00118431	0.000639318	2.03207e-05	7.10126e-26
PF11398	DUF2813	6	9379	19	885777	5.25485e-05	0.00118319	0.000639318	2.14496e-05	8.20187e-25
PF14335	DUF4391	6	9379	24	885772	4.68799e-05	0.00117757	0.000639318	2.70943e-05	1.46813e-20
PF01978	TrmB	7	9378	82	885714	4.6762e-05	0.00125984	0.000745871	9.25721e-05	6.87795e-09
PF08220	HTH_DeoR	12	9373	402	885394	4.66263e-05	0.00160299	0.00127864	0.000453829	0.000549133
PF00091	Tubulin	10	9375	270	885526	4.58199e-05	0.00147562	0.00106553	0.000304811	0.000117024
PF08378	NERD	7	9378	86	885710	4.22285e-05	0.00125534	0.000745871	9.70878e-05	1.85266e-08
PF13677	MotB_plug	8	9377	147	885649	4.15846e-05	0.00133136	0.000852424	0.000165952	3.59594e-06
PF00278	Orn_DAP_Arg_deC	13	9372	476	885320	3.99704e-05	0.00165567	0.00138519	0.00053737	0.00105816
PF08966	DUF1882	6	9379	31	885765	3.89439e-05	0.0011697	0.000639318	3.49968e-05	1.56394e-16
PF06415	iPGM_N	8	9377	150	885646	3.81853e-05	0.00132798	0.000852424	0.000169339	5.002e-06
PF01227	GTP_cyclohydroI	9	9376	215	885581	3.53572e-05	0.00139716	0.000958977	0.000242719	5.43823e-05
PF14072	DndB	6	9379	38	885758	3.10079e-05	0.00116183	0.000639318	4.28993e-05	8.77542e-14
PF13395	HNH_4	6	9379	38	885758	3.10079e-05	0.00116183	0.000639318	4.28993e-05	8.77542e-14
PF00924	MS_channel	16	9369	694	885102	3.08519e-05	0.00181189	0.00170485	0.000783476	0.00298093
PF13166	AAA_13	6	9379	39	885757	2.98742e-05	0.00116071	0.000639318	4.40282e-05	1.84652e-13
PF13263	PHP_C	6	9379	43	885753	2.53394e-05	0.00115621	0.000639318	4.85439e-05	2.67389e-12
PF13612	DDE_Tnp_1_3	6	9379	49	885747	1.85371e-05	0.00114946	0.000639318	5.53175e-05	7.1192e-11
PF13730	HTH_36	6	9379	49	885747	1.85371e-05	0.00114946	0.000639318	5.53175e-05	7.1192e-11
PF04255	DUF433	7	9378	111	885685	1.38946e-05	0.00122723	0.000745871	0.000125311	1.96424e-06
PF10715	REGB_T4	5	9380	0	885796	1.20679e-05	0.00105346	0.000532765	0	6.29698e-85
PF13635	DUF4143	8	9377	175	885621	9.85865e-06	0.00129986	0.000852424	0.000197562	5.09382e-05
PF03631	Virul_fac_BrkB	10	9375	302	885494	9.57583e-06	0.00143961	0.00106553	0.000340936	0.000534308
PF13527	Acetyltransf_9	8	9377	180	885616	4.19332e-06	0.00129424	0.000852424	0.000203207	7.5102e-05
PF03050	DDE_Tnp_IS66	8	9377	181	885615	3.06025e-06	0.00129312	0.000852424	0.000204336	8.09598e-05
PF05015	Plasmid_killer	6	9379	64	885732	1.53141e-06	0.0011326	0.000639318	7.22514e-05	2.22922e-08
